# Supplementary material for: Metabolic models predict fotemustine and the combination of eflornithine/rifamycin and adapalene/cannabidiol for the treatment of gliomas
Source: Brief Bioinform. 2024 May 2;25(3):bbae199. doi: 10.1093/bib/bbae199 (PMC11066901; doi:10.1093/bib/bbae199)
Supplement: Supplementary_File_2_bbae199 [file supplementary_file_2_bbae199.xlsx]

## Sheet: Summary
Table S8	Final selection of the predicted single drugs as descriped in Table S6
Table S9	Summary of the predicted combinations
Table S10	Final selection of the predicted combinations
Table S11	Clinical trials
Table S12	In vivo data from literature
Table S13	In vitro data from literature
Table S14	In vitro viability data in non-brain cancer
Table S15	CSF bioavailability and BBB permeability
Table S16	References for the known efficacy and side effects of the predicted combinations in Table S10
Table S17	GO terms for the metabolic common essential genes retrieved from DepMap
Legend
Table S8 & S9	LogBB: Metric for CSF bioavailability (logBB= log2(CSF conc/ Plasma conc)). The smaller logBB is, the less bioavailable the drug is in CSF.

## Sheet: Table_S8_SingleD_Selection
Drugs	Indication	Predicted for which glioma subtype?	Overall ranking	Clinical trials as monotherapy in 2-arms, phase 1/2 or higher	Overall in/ex vivo xenografts results	Overall in vitro results	LogBB (if available)/ BBB permeability	ABC transporter affinity	Median IC50 in vitro (µM)	Potency-bioavailability comparison to anti-brain cancers	Viability reduction in vitro > 50% ?	Other in vitro measures	Preclinical against non-brain cancers	Others	Predicted targets (red if it’s not the main MOA/target)	Suggestion for testing
fotemustine	Anticancer (TXNRD1-i)	All	Selected	Approved in some countries for melanoma brain metastasis. It showed comparable mOS to bevacizumab in rGBM as monotherapy.	Effective	Effective	-2.12	No info	91.5	Comparable and balanced			Effective agaisnt skin cancer	The same chemical class such as the FDA-approved drugs anti-glioma (lomustine and carmustine)	Targets TXNRD1 that show dependency in GBM cell lines	GBM (cell lines) /LGG (xenograft/cell lines)
decitabine	Anticancer (Antimetabolite)	All	Selected	Untested	Effective	Effective	-1.23	Inhibitor	0.9	Improved	Yes	Induced apoptosis			CMPK1	GBM/LGG (xenograft)
valganciclovir	Antiviral	GBM	Selected	It showed improved mOS in combination with standard therapy in rGBM compared to standard therapy alone.	Untested	Ineffective	-1.1	No info	Untested	Bioavailable with unknown potency	Induced proliferation			Targeting arginine uptake (SLC6A14) in GBM cell lines showed reduced invasiveness	SLC6A14	GBM/LGG (xenograft/cell lines)
arsenic-trioxide	Anticancer (TXNRD1-i)	All	Selected	Tested in single-arm	Effective	Effective	-2.54	Inhibitor	5	Comparable and balanced		Induced apoptosis and autophagy			TXNRD1	Candidate for LGG
hydroxyurea	Anticancer (Antimetabolite)	All	Selected	Tested in single-arm	Effective	Effective	-2.43	Inhibitor	3.88	Comparable and balanced					RRM1; RRM2; RRM2B	LGG (xenograft/cell lines)
azathioprine	Anticancer (Antimetabolite)	ODG	Selected	Untested	Effective	Effective	Permeable	Non-substrate	2.22	Permeable and potent	Yes		Effective agaisnt pancreatic cancer		SLC29A2; SLC28A3	ODG only
clofarabine	Anticancer (Antimetabolite)	All	Selected	Untested	Effective	Effective	-4.32	Substrate	0.5	Comparable	Yes			Strong dose-activity relationship in GBM xenografts	RRM1; RRM2; RRM2B	GBM/LGG (xenograft)
zalcitabine	Antiviral	All	Selected	Untested	Untested	Effective	-2.32	Substrate	Untested	Bioavailable with unknown potency	Yes	Induced apoptosis	Effective agaisnt liver cancer	While it has mixed preclinical results between high potent to no effect, they come from two publications in the 90's	SLC29A1; SLC29A2	GBM/LGG
ubenimex	Anticancer (ANPEP-i)	ODG	Selected	Untested	Effective	Effective	Permeable	Inhibitor	1.67	Permeable and potent					ANPEP	ODG (xenograft/cell lines)
ribavirin	Antiviral	ODG	Candidate	Untested	Effective	Effective	-0.67	Non-substrate	57.35	Comparable					SLC28A3	ODG only
enocitabine	Anticancer (Antimetabolite)	All	Candidate	Untested	Untested	Effective	Poor CSF availability	No info	8.86	Permeable and potent					CMPK1	GBM/LGG
cladribine	Anticancer (Antimetabolite)	All	Candidate	Ineffective as monotherapy in a single-arm LGG trial.	Effective	Effective	-2.13	Substrate	0.29	Improved	Yes			Strong dose-activity relationship in GBM xenografts	RRM1; RRM2; RRM2B; PNP; SLC28A3	GBM
gemcitabine	Anticancer (Antimetabolite)	All	Candidate	Ineffective as monotherapy in a single-arm nGBM trial.	Effective	Effective	-2.41	Inducer	0.027	Improved	Yes				RRM1; RRM2; CMPK1; SLC28A3; SLC29A1; SLC29A2; TK2	GBM/LGG (xenograft)
mercaptopurine	Anticancer (Antimetabolite)	All	Candidate	Ineffective and antagonistic when combined to carmustine compared to carmustine alone in AG trial.	Ineffective	Effective	-2	Substrate	3.71	Comparable and balanced	Induced proliferation			Strong dose-activity relationship in GBM xenografts	SLC29A1; SLC29A2; SLC28A3	LGG
lamivudine	Antiviral	All	Candidate	Untested	Untested	Ineffective	-1.43	ABCC1-3 inhibitor, ABCG2 substrate	Untested	Bioavailable with unknown potency	Induced proliferation		Non-conclusive		CMPK1; PCYT2	GBM/LGG (xenograft/cell lines)
didanosine	Antiviral	All	Candidate	Untested	Untested	Ineffective	-1.3	Substrate	Untested	Bioavailable with unknown potency	Induced proliferation		Effective to many cancer types		PNP, SLC29A1; SLC29A2	GBM/LGG
acyclovir	Antiviral	All	Candidate	Untested	Ineffective	Effective	-0.43	Substrate	Untested	Bioavailable with unknown potency	Yes				GUK1; PNP	Candidate for LGG
melphalan	Anticancer (Akylating agent)	All	Candidate	Ineffective against GBM with minimal activity against AST in a single-arm trial.	Effective	Effective	-0.5	Substrate	6.18	Comparable					SLC7A5	ODG only
fludarabine-phosphate	Anticancer (Antimetabolite)	All	Candidate	Untested	Ineffective	Effective	Permeable	Substrate	27.03	Permeable and potent					RRM2B; RRM1; RRM2	ODG only
ezetimibe	Lipid lowering	ODG	Weak candidate	Untested	Ineffective	Ineffective	Non-permeable	Substrate	Untested	Non-permeable with unknown potency	Induced proliferation		Effective to many cancer types		ANPEP	Candidate for ODG only
valaciclovir	Antiviral	All	Weak candidate	Untested	Untested	Ineffective	-0.43		Untested	Bioavailable with unknown potency	Induced proliferation				GUK1; SLC6A14	Candidate for GBM/LGG (xenograft/cell lines)
didox	Anticancer (Antimetabolite)	ODG	Weak candidate	Untested	Untested	Ineffective	Non-permeable		115	Low potency and non-permeable	Induced proliferation				RRM1	Candidate for ODG only
trifluridine	Antiviral	All	Weak candidate	Untested	Untested	Ineffective	Non-permeable		0.62	Potent and non-permeable	30% viability reduction		Effective to many cancer types		SLC29A1; SLC29A2	GBM/LGG
ornithine	Hormone/cofactor	ODG; AST	Excluded	Untested	Untested	Ineffective	Permeable		4.96		Induced proliferation					Excluded
levothyroxine	Hormone/cofactor	All	Excluded	Untested	Untested	Ineffective	Permeable		Untested		Induced proliferation	Induced proliferation				Excluded
liothyronine	Hormone/cofactor	All	Excluded	Untested	Untested	Ineffective	Permeable		Untested			Induced proliferation				Excluded
adenosine	Hormone/cofactor	All	Excluded	Untested	Untested	Ineffective	Permeable		Untested			Induced proliferation				Excluded
inosine	Hormone/cofactor	ODG	Excluded	Untested	Ineffective	Ineffective	Permeable		2.028			Induced proliferation				Excluded
gabapentin	Psychoactive	All	Excluded	Untested	Untested	Ineffective	-0.19		Untested	Substrate	Induced proliferation	No effect		The drug is a substrate not an inhibitor for the target genes		Excluded
inositol	Hormone/cofactor	ODG; GBM	Excluded	Untested	Ineffective	Ineffective	Permeable		Untested		Yes at 5 mM	No effect		The drug is a substrate not an inhibitor for the target genes		Excluded
levodopa	Psychoactive	All	Excluded	Untested	Untested	Ineffective	-0.8		Untested		Induced proliferation			The drug is a substrate not an inhibitor for the target genes		Excluded
sofosbuvir	Antiviral	All	Excluded	Untested	Untested	Ineffective	Non-permeable		Untested	Substrate	Induced proliferation		Non-conclusive		CMPK1	Excluded
brivudine	Antiviral	All	Excluded	Untested	Untested	Ineffective	Non-permeable		Untested		Induced proliferation		Non-conclusive		TK1; TK2	Excluded
Abbreviations:	rGBM	Recurrent glioblastoma
	mOS	Median overall survival
	BBB	blood-brain barrier
	AG	Anaplastic glioma

## Sheet: Table_S9_CombinationDrugs_Summ
Drugs	Target pathway	Approved for brain	Predicted for which glioma subtype?	Overall ranking	Clinical trials as combination in 2-arms, phase 1/2 or higher	Overall in/ex vivo xenografts results	Overall in vitro results	LogBB/ BBB permeability	ABC transporter affinity	Median IC50 in vitro (µM)	Viability reduction in vitro > 50%?	Other in vitro measures	Preclinical against non-brain cancers	Others	Predicted targets (red if it’s not the main MOA/target)	Indication	Carbonic anhyrase selectivity
cannabidiol	GTH biosyn	Yes	All	Selected	Tolerated in GBM patients	Effective	Effective	-0.25	Inhibitor	14	35% viability reduction		Effective to many cancer types		ACAT1 CAT GSR SLC29A1	Anti-seizures
eflornithine	Polyamine biosyn		GBM	Selected	Effective; eflornithine + PCV increased mOS by 32 months in rLGG compared to PCV alone (DM92–035).	Effective	Ineffective	-1.74	Non substrate	25800	Yes		Effective to many cancer types		ODC1	Sleeping sickness
fluorouracil	Anticancer		All	Selected	Modest activity as monotherapy against ependymoma; Non-additional effect with carmustine	Effective	Effective	-1.79	Substrate	17.58	Yes	Additive/chemosensitizer/synergistic with TMZ	Effective to many cancer types		PPAT SLC29A1	Anticancer
celecoxib	Anti-hypoxia		All	Selected	Effective; Celecoxib + TMZ improved mPFS by 3 months in GBM but it didn’t achieve significant difference to the TMZ arm.	Effective	Effective	-1	Inhibitor	100	Induced proliferation	Synergistic with TMZ			CA1:14	Analgesic	Selective CA12
zonisamide	Anti-hypoxia	Yes	All	Selected	Tolerated in brain tumor patients; Enhanced epilepsy symptoms	Untested	Effective	0.021	Substrate	0.532	No effect		Effective to many cancer types	Zonisamide is a selective CA9 inhibitor, which is overexpressed and linked to poor GBM survival.	CA1:14	Anti-seizures	Selective CA9
rifamycin	GTH exchange		GBM	Selected	Untested	Untested	Untested	-2.18	Inhibitor	Untested	Untested		Effective		SLCO1A2 SLCO1B1 SLCO2A1 SLCO2B1	Antibiotic
adapalene	Glutamate biosyn	Topical only	LGG	Selected	Untested	Untested	Effective	Non-permeable	No info	5.44	10% viability reduction		Effective to many cancer types	Adapalene was predicted only for IDH-mut subtypes which is supported by the depleted glutamate in these subtypes.	GOS1	Acne
sulfanilamide	Anti-hypoxia	Topical only	All	Selected	Untested	Untested	Effective	0		5.33	45% viability reduction			Sulfanilamide is a selective CA9 inhibitor, which is overexpressed and linked to poor GBM survival.	CYP2E1; CA1:14	Antibiotic	Selective CA9
acetazolamide	Anti-hypoxia	Yes	All	Selected	Tolerated with TMZ in GBM and AST patients (phase 1).	Ineffective	Effective	-0.51		49.5	Induced proliferation	Chemosensitizer/reducing acidosis and hypoxia		Reducing the CSF production with acetazolamide, may alleviate the glioma-induced edema.	CA1:14	Epilepsy
topiramate	Anti-hypoxia	Yes	All	Candidate	Untested	Ineffective	Ineffective	-0.07	Substrate	Untested	Induced proliferation			Moderate CA9 inhibitor, which is overexpressed and linked to poor GBM survival.	CA1:14	Anti-seizures	Moderate CA9
dobutamine	Anti-hypoxia		All	Candidate	Untested	Untested	Ineffective	Permeable		Untested	Induced proliferation		Effective to many cancer types		CA1:14	Heart failure
resveratrol	GTH biosyn		All	Candidate	Untested	Effective	Effective	-2.27	Inhibitor	83	Yes		Effective to many cancer types		CA1:14
zidovudine	Anti-hypoxia	Yes	All	Candidate	Untested	Untested	Ineffective	-0.7	Substrate	Untested	Induced proliferation	Increased radiosensitivity	Effective to many cancer types		SLC29A2	Antiviral
indapamide	Anti-hypoxia		All	Excluded	Untested	Untested	Ineffective	Permeable		Untested	Induced proliferation				CA1:14	Hypertension	Selective CA2
brinzolamide	Anti-hypoxia		All	Excluded	Untested	Untested	Effective	Permeable		Untested	25% viability reduction	Chemosensitizer/reducing acidosis and hypoxia			CA1:14	Glaucoma
diclofenamide	Anti-hypoxia	Yes	All	Excluded	Untested	Untested	Ineffective	Permeable		Untested	No effect				CA1:14	Glaucoma
methazolamide	Anti-hypoxia		All	Excluded	Untested	Untested	Ineffective	-3.37		Untested	20% viability reduction				CA1:14	Glaucoma
dorzolamide	Anti-hypoxia	Topical only	All	Excluded	Untested	Ineffective	Ineffective	-3.98		Untested	25% viability reduction				CA1:14	Glaucoma
ethoxzolamide	Anti-hypoxia		All	Excluded	Untested	Untested	Ineffective	Non-permeable		Untested	Induced proliferation				CA1:14	Diuretic

## Sheet: Table_S10_Combinations_Selectio
Combinations	Rank	Predicted subtype	Suggestion for testing	Reasons for selection	Reasons of exclusion	Drug-drug interactions
Eflornithine-rifamycin	1	GBM	Selected	Eflornithine was found effective as monotherapy against LGG and neuroblastoma in two trials.; Eflornithine showed consistent potent anti glioma in cell lines under 1 µM
Cannabidiol-adapalene	2	AST and ODG	Selected	Adapalene was predicted only for IDH-mut subtypes which is supported by the depleted glutamate in these subtypes.	Adapalene approved topically only, but other alternative administration methods such as nanoparticles and implants may need to be considered.
Fluorouracil-zonisamide	3	All	Selected	Zonisamide is the most potent among predicted combination drugs. Also, Zonisamide is a selective CA9 inhibitor, which is overexpressed and linked to poor GBM survival. Zonisamide is tolerated in brain tumor patients with enhanced epilepsy symptoms		Minor possibility of cardiotoxicity due to QTc prolongation
Fluorouracil-topiramate	4	All	Candidate	Topiramate has moderate potency to CA9.	Topiramate showed small reduction in viability of glioma cell lines.
Fluorouracil-celecoxib	5	All	Selected	The combination shows synergistic effect in vitro in gastric cancer; Both drugs were tested against GBM xenografts with small reduction in viability; The combination was found tolerated in a phase 3 trial (n=2526) for colon cancer with no change in survival.	Celecoxib has 6 clinical trials in brain cancer (4 Non-effective, 1 Non-effective and terminated, 1 Effective). Nonetheless, it was found non-effective mainly with RT and/or TMZ.	Slight increase in hypertension; Major possibility of low metabolism of fluorouracil, since both are competing for CYP2C8
Cannabidiol-zidovudine	6	All	Selected	Cannabidiol showed anti glioma activity in multiple cell lines; Zidovudine showed reduction of acidosis in glioma cells; Cannabidiol was correctly predicted to reduce GTH metabolism		Cannabidiol may decrease the excretion rate of zidovudine which could result in a higher serum level.
Fluorouracil-acetazolamide	7	All	Selected	Worth investigating as Acetazolamide was effective in a PHASE1 trial with TMZ. Reducing the CSF production with acetazolamide, may alleviate the glioma-induced edema.	Acetazolamide has no cytotoxic effect and only chemosynthesizer with TMZ in preclinical. Also 5-FU has modest activity in clinical trial.
Fluorouracil-resveratrol	8	All	Candidate	Resveratrol was found to increase the anti-telomeric and pro-apoptotic actions of 5-FU in colon cancer in vitro. > Both drugs are expected to target the active thymidine uptake in GBM.	Resveratrol has low potency in vitro and CSF bioavailability.	Major possibility of low metabolism of 5-FU, since both are competing for CYP1A2
Fluorouracil-zidovudine	9	All	Candidate	This combination was found safe in a PHASE1 trial. While the combination was terminated in this trial due to difference of plasma cytotoxic effect and maximal dose, achieving cytotoxic dose of zidovudine may differ based on the cancer type.	Zidovudine may decrease fluorouracil metabolism.
Fluorouracil-dobutamine	10	All	Candidate	Dobutamine showed cytotoxicity in vitro to many non-brain cancer types.
Fluorouracil-sulfanilamide	11	All	Excluded	Sulfanilamide target CA9 such as topiramate and zonisamide.	Sulfanilamide is currently approved topically due to systemic side effects.
Fluorouracil-brinzolamide	12	All	Excluded		The same target as other CA inhibitors; non-selective CA9 inhibitor
Fluorouracil-diclofenamide	13	All	Excluded		The same target as other CA inhibitors; non-selective CA9 inhibitor
Fluorouracil-ethoxzolamide	14	All	Excluded		The same target as other CA inhibitors; non-selective CA9 inhibitor
Fluorouracil-indapamide	15	All	Excluded		The same target as other CA inhibitors; non-selective CA9 inhibitor	Minor possibility of cardiotoxicity due to QTc prolongation
Fluorouracil-methazolamide	16	All	Excluded		The same target as other CA inhibitors; non-selective CA9 inhibitor
Fluorouracil-dorzolamide	17	All	Excluded		The same target as other CA inhibitors; non-selective CA9 inhibitor.; Approved topically only.

## Sheet: Table_S11_Clinical_Trials
Drug_name	Prediction	NCT Number	Efficacy as chemotherapy	Primary outcome p-value	Year	Intervention Regime	Number of participants	Diagnosis	Diagnosis abbreviation	Phases	Pediatric/ Adult	Arms	Num evaluable participants	OS (median in months)	PFS (median in months)	Response rate (%)	Others	Safety	Additional effect	Reason of termination	Publication of the results	Study Title	Search Term Used	Study Status	Interventions
fotemustine	Single	NCT01474239	Effective		2016	After 1st line (TMZ / RT)	91	Recurrent GBM	rGBM	PHASE2	Adult	a) Bevacizumab	59	7.3	3.38			Tolerated; less toxic than Bevacizumab	fotemustine has slight better survival than bevacizumab		AVAREG: a phase II, randomized, noncomparative study of fotemustine or bevacizumab for patients with recurrent glioblastoma - PMC	A Study of Avastin (Bevacizumab) And Fotemustine in Patients With Recurrent Glioblastoma	Glioma	COMPLETED	bevacizumab [Avastin] + fotemustine
		NCT01474239		Not reported	2016						Adult	b) Fotemustine	32	8.7	3.45
valganciclovir	Single	NCT04116411	Effective		2022	Standard therapy	95	Recurrent GBM	rGBM	PHASE2		a) Standard therapy	109	7.4					Valganciclovir showed significant difference to the standard therapy arm		Valganciclovir as Add-on to Second-Line Therapy in Patients with Recurrent Glioblastoma
		NCT04116411		0.0028	2022							b) Standard therapy + Valganciclovir	29	12.1
fotemustine	Single	Fotemustine_2011	Effective		2011	After 1st line (TMZ + RT)	40	Recurrent GBM	rGBM	PHASE2	Adult	a) Fotemustine	40	11.1	6.7			Tolerated; thrombocytopenia in 5%			A new schedule of fotemustine in temozolomide-pretreated patients with relapsing glioblastoma - PMC
fotemustine	Single	Fotemustine_2019	Effective		2019	After 1st line (TMZ + RT)	58	Recurrent GBM	rGBM	PHASE2	Adult	a) Fotemustine	58	7	6	29					Biweekly fotemustine schedule for recurrent glioblastoma in the elderly: activity and toxicity assessment of a multicenter study - PMC
eflornithine	Combination	DM92–035	Effective	0.07	2018	Vincristine + Lomustine + Procarbazine	187	Recurrent gliomas	rLGG	PHASE3		a) PCV + Eflornithine	58	85				Tolerated	Adding eflornithine to PCV improved the median overall survival compared to alone		Clinical importance of eflornithine (α-difluoromethylornithine) for the treatment of malignant gliomas - PMC		Added_Manually
		DM92–035			2018							a) PCV	59	52.4
cladribine	Single	Cladribine_1999	Non-effective		1999	Monotherapy	15	Recurrent AST or OAA	rLGG	PHASE2		a) Cladribine	No survival data					Tolerated			Phase II North Central Cancer Treatment Group Study of 2-Chlorodeoxyadenosine in Patients With Recurrent Glioma		Brain Cancer
melphalan	Single	Melphalan_1988	Non-effective		1988	Monotherapy	37	Recurrent primary Brain Tumour	rGlioma	PHASE2		a) Melphalan	No survival data					No data	no activity against GBM, and minimal activity against other anaplastic astrocytomas.		A Phase II Trial of Oral Melphalan in Recurrent Primary Brai... : American Journal of Clinical Oncology
gemcitabine	Single	Gemcitabine_2000	Non-effective		2000	Monotherapy	25	Recurrent gliomas	rGlioma	PHASE2		a) Gemcitabine (AA) 15; a) Gemcitabine (GBM) 12	0	Not reached					Nine patients had stable disease (median duration 2.7 months) and 6 patients had a best response of progressive disease		Original articles NCIC-CTG phase II study of gemcitabine in patients with malignant glioma (IND.94)
eflornithine	Combination	NCT00026312	Effective		2022	Immunotherapy	140	High-risk neuroblastoma	Neuroblastoma	PHASE2	Pediatric	a) Eflornithine	90				4-year EFS: 84.4%		eflornithine reduced the risk of remission by half compared to historical control		Matched external control analysis of event-free survival (EFS) in patients with high-risk neuroblastoma (HRNB) receiving eflornithine (DFMO) maintenance.
		NCT00026312			2022							b) Historical control: immunotherapy	270				4-year EFS: 72.8%		patients from 2001 to 2015 who treated with ch14.18
eflornithine	Combination	Eflornithine_1992	Non-effective in GBM; Effective in LGG		1992	Monotherapy	121	Recurrent gliomas	rGlioma	PHASE2	Adult	a) Eflornithine (GBM)	36	Not reached	8	17		hearing loss and hematologic abnormalities		eflornithine + Metolazone arm was terminated due to fatal hepatic toxicity in two patients.	https://academic.oup.com/jnci/article-abstract/84/18/1432/965796?redirectedFrom=fulltext; Clinical importance of eflornithine (α-difluoromethylornithine) for the treatment of malignant gliomas - PMC
		Eflornithine_1992			1992							a) Eflornithine (anaplastic glioma)	44	23	4.4	45
		Eflornithine_1992			1992							b) Eflornithine + Mitoguazone	23					Terminated
hydroxyurea	Single	NCT00003590	Modest activity		2009	Monotherapy	38	Unresectable meningioma	Meningioma	PHASE2		a) Hydroxyurea	29	Not reached	27	12		hematologic toxicity	estimated objective response rate of < 12%		Phase II study of hydroxyurea for unresectable meningioma (Southwest Oncology Group S9811)	S9811 Hydroxyurea in Treating Patients With Unresectable Benign Meningioma	Brain Cancer	COMPLETED	hydroxyurea
hydroxyurea	Single	NCT00154375	Modest activity		2009	After 1st line (TMZ + RT)	240	Recurrent GBM	rGBM	PHASE3	Adult	a) Imatinib + Hydroxyurea	120	5.25	1.5			Tolerated	Adding Imatinib doesn't have additional effect		Imatinib in combination with hydroxyurea versus hydroxyurea alone as oral therapy in patients with progressive pretreated glioblastoma resistant to standard dose temozolomide | SpringerLink	Study of Imatinib Mesylate in Combination With Hydroxyurea Versus Hydroxyurea Alone as an Oral Therapy in Patients With Temozolomide Resistant Progressive Glioblastoma	Brain Cancer	COMPLETED	Imatinib mesylate| Hydroxyurea
		NCT00154375			2009							b) Hydroxyurea	120	4.75	1.5
celecoxib	Combination	NCT00112502	Non-effective		2014	After 1st line (TMZ)	155	Newly diagnosed GBM	nGBM	PHASE2	Adult	a) TMZ	22		10.5			Tolerated	Adding celecoxib enhanced the PFS by ~3 months without reaching statistical significance		Editor's choice: Randomized phase II adjuvant factorial study of dose-dense temozolomide alone and in combination with isotretinoin, celecoxib, and/or thalidomide for glioblastoma - PMC	Temozolomide Alone or in Combination With Thalidomide and/or Isotretinoin and/or Celecoxib in Treating Patients Who Have Undergone Radiation Therapy for Glioblastoma Multiforme	Brain Cancer	COMPLETED	Celecoxib| Isotretinoin| Temozolomide| Thalidomide
		NCT00112502		0.97	2014							b) TMZ + Celecoxib	21		13.4
valganciclovir	Single	NCT00400322	Effective		2013	After 1st line (TMZ / RT)	42	Cytomegalovirus-positive GBM	rGBM	PHASE1/2		a) Standard therapy	20	13.7							Effects of valganciclovir as an add‐on therapy in patients with cytomegalovirus‐positive glioblastoma: A randomized, double‐blind, hypothesis‐generating study	Efficacy and Safety of Valcyte® as an add-on Therapy in Patients With Malignant Glioblastoma and Cytomegalovirus (CMV) Infection	Glioma	COMPLETED	Valganciclovir (Valcyte)|OTHER: Placebo
		NCT00400322		0.0031	2013							b) Standard therapy + Valganciclovir	22	24.1
valganciclovir		Valganciclovir_2020			2020	Standard therapy	333	Newly diagnosed GBM	nGBM	PHASE2	Adult	a) Standard therapy	231	13.3				Tolerated	Adding valganciclovir improved median OS		Valganciclovir as Add-on to Standard Therapy in Glioblastoma Patients | Clinical Cancer Research
		Valganciclovir_2020		1e-05	2020			Newly diagnosed GBM	nGBM	PHASE2	Adult	b) Standard therapy + Valganciclovir	102	24.1
gemcitabine	Single	Gemcitabine_2009	Effective as radiosensitizer		2009	After 1st line (TMZ + RT)	23	Newly diagnosed GBM	nGBM	PHASE2	Adult	a) Gemcitabine	23	10.1	6.8	17.5			17.5% responded to treatment with additional 61% experiencing stable disease		Phase II study of fixed dose rate gemcitabine as radiosensitizer for newly diagnosed glioblastoma multiforme | SpringerLink
gemcitabine	Single	Gemcitabine_2017	Effective as radiosensitizer		2017	After 1st line (RT)	9	Diffuse Intrinsic Pontine Glioma	DIPG	PHASE1/2	Pediatric	a) Gemcitabine	9	8.7	4.8			Tolerated	Possible radiosensitization of gemcitabine but it didn't achieve statistical significance compared to historical control		A phase I/II study of gemcitabine during radiotherapy in children with newly diagnosed diffuse intrinsic pontine glioma - PMC
arsenic-trioxide	Single	NCT00024258	Non-effective as radiosensitizer		2017	After 1st line (RT)	21	Neuroblastoma and other childhood solid tumour	Neuroblastoma	PHASE2	Pediatric	a) Arsenic-trioxide	13	23.7							Arsenic trioxide as a radiation sensitizer for 131I-metaiodobenzylguanidine therapy: Results of a phase II study - PMC	arsenic-trioxide in Treating Patients With Advanced Neuroblastoma or Other Childhood Solid Tumour	Brain Cancer	COMPLETED	arsenic-trioxide
arsenic-trioxide	Single	NCT00275067	Non-effective in GBM; Effective in LGG		2017	After 1st line (TMZ + RT)	42	Newly diagnosed gliomas	nGlioma	PHASE1/2		a) Arsenic-trioxide (AST)	14	94	75			Tolerated	No improvement compared to historical control for GBM but showed improvement in AST		A phase II trial of arsenic trioxide and temozolomide in combination with radiation therapy for patients with malignant gliomas | SpringerLink	arsenic-trioxide, Temozolomide, and Radiation Therapy in Treating Patients With Malignant Glioma That Has Been Removed By Surgery	Brain Cancer	UNKNOWN	arsenic-trioxide| temozolomide|RADIATION: radiation therapy
		NCT00275067			2017							a) Arsenic-trioxide (GBM)	28	17	7
fotemustine	Single	Fotemustine_2014	Effective		2014	Bevacizumab	54	Recurrent GBM	rGBM	PHASE2	Adult	a) Bevacizumab + Fotemustine	54	9.1				Mylopoenia	The combination didn't enhance OS compared to historical control of any of the 2 drugs.		Bevacizumab and fotemustine for recurrent glioblastoma: a phase II study of AINO (Italian Association of Neuro-Oncology) - PMC
mercaptopurine	Single	Mercaptopurine_1996	No monotherapy studied: Antagonistic in combination		1996	After 1st line (RT)	327	Anaplastic gliomas	nGlioma	PHASE3		a) Carmustine (GBM/ GS)	76	8.6				More toxic with greater risk of death than carmustine alone	Adding mercaptopurine to carmustine decreased combined median OS from 11.5 to 9.4 months		https://www.sciencedirect.com/science/article/pii/036030169502025X
		Mercaptopurine_1996			1996							a) Carmustine (LGG)	40	15.3
		Mercaptopurine_1996			1996							b) Mercaptopurine + Carmustine (GBM/ GS)	90	7.1
		Mercaptopurine_1996			1996							b) Mercaptopurine + Carmustine (LGG)	27	Not reached
arsenic-trioxide	Single	ArsenicTrioxide_2022	Safe and promising initial efficacy results		2022	After 1st line (RT)	45	newly diagnosed gliomas	nGlioma	PHASE1/2		a) Arsenic-trioxide (Grade 2 LGG)	16	Not reached	40.3			Tolerated	local interstitial chemotherapy		Phase I/II trial of local interstitial chemotherapy with arsenic trioxide in patients with newly diagnosed glioma - PMC
		ArsenicTrioxide_2022			2022							a) Arsenic-trioxide (Grade 3 AST)	17	33.6	21.5
		ArsenicTrioxide_2022			2022							a) Arsenic-trioxide (GBM)	12	13.9	9.5
fluorouracil		Fluorouracil	No additional effect of the combination		1992	After 1st line (RT)	505	newly resected malignant anaplastic AST and GBM	nAG	PHASE3		A) Carmustine	NA								https://thejns.org/view/journals/j-neurosurg/76/5/article-p772.xml
												B) Carmustine + Fluorouracil	NA
eflornithine	Combination	NCT05500508	No Published Results			AMXT 1501 Dicaprate	56	Solid Tumour	Solid Tumour	PHASE1/2												Oral AMXT 1501 Dicaprate in Combination With IV DFMO	Brain Cancer	RECRUITING	AMXT1501| DFMO
cannabidiol	Combination	NCT03607643	No Published Results			Bortezomib + Leucovorin + 5-FU + Oxaliplatin + Bevacizumab + Irinotecan + Gemcitabine + Temozolomide	160	Multiple Myeloma, Glioblastoma Multiforme, and GI Malignancies	GBM	PHASE1/2											https://www.ncbi.nlm.nih.gov/pmc/articles/PMC8310855/table/Tab3/	A Study of the Efficacy of Cannabidiol in Patients With Multiple Myeloma, Glioblastoma Multiforme, and GI Malignancies	Glioma	UNKNOWN	Cannabidiol + Bortezomib + Leucovorin + 5-FU + Oxaliplatin + Bevacizumab + Irinotecan + Gemcitabine + Temozolomide
fluorouracil	Combination	NCT03607643	No Published Results			Bortezomib + Leucovorin + Cannabidiol + Oxaliplatin + Bevacizumab + Irinotecan + Gemcitabine + TMZ	160	Multiple Myeloma, Glioblastoma Multiforme, and GI Malignancies	GBM	PHASE1/2											https://www.ncbi.nlm.nih.gov/pmc/articles/PMC8310855/table/Tab3/	A Study of the Efficacy of Cannabidiol in Patients With Multiple Myeloma, Glioblastoma Multiforme, and GI Malignancies	Glioma	UNKNOWN	Cannabidiol + Bortezomib + Leucovorin + 5-FU + Oxaliplatin + Bevacizumab + Irinotecan + Gemcitabine + Temozolomide
melphalan	Single	NCT00638898	No Published Results			Busulfan + Topotecan Hydrochloride + Stem Cell Transplant	25	Newly Diagnosed or Relapsed Solid Tumor	Solid Tumour	PHASE1												Busulfan, Melphalan, Topotecan Hydrochloride, and a Stem Cell Transplant in Treating Patients With Newly Diagnosed or Relapsed Solid Tumor	Brain Cancer	ACTIVE_NOT_RECRUITING	busulfan| melphalan| topotecan hydrochloride|OTHER: laboratory biomarker analysis|BIOLOGICAL: filgrastim| autologous hematopoietic stem cell transplantation|OTHER: pharmacological study| autologous bone marrow transplantation
gemcitabine	Single	NCT03607643	No Published Results			Cannabidiol + Bortezomib + Leucovorin + 5-FU + Oxaliplatin + Bevacizumab + Irinotecan + Temozolomide	160	Multiple Myeloma, Glioblastoma Multiforme, and GI Malignancies	GBM	PHASE1/2											https://www.ncbi.nlm.nih.gov/pmc/articles/PMC8310855/table/Tab3/	A Study of the Efficacy of Cannabidiol in Patients With Multiple Myeloma, Glioblastoma Multiforme, and GI Malignancies	Glioma	UNKNOWN	Cannabidiol + Bortezomib + Leucovorin + 5-FU + Oxaliplatin + Bevacizumab + Irinotecan + Gemcitabine + Temozolomide
melphalan	Single	NCT00303849	Safe without studied efficacy			Carboplatin	14	Previously Treated Brain Tumour	Brain Tumour	PHASE1/2								Tolerated	Efficacy not studied		https://www.ncbi.nlm.nih.gov/pmc/articles/PMC5693116/	Carboplatin, Melphalan, Etoposide Phosphate, Mannitol, and Sodium Thiosulfate in Treating Patients With Previously Treated Brain Tumour	Brain Cancer	COMPLETED	Carboplatin| Etoposide| Etoposide Phosphate|OTHER: Laboratory Biomarker Analysis| Mannitol| Melphalan|OTHER: Quality-of-Life Assessment| Sodium Thiosulfate
eflornithine	Combination	NCT02796261			2017	Lomustine	166	Recurrent anaplastic astrocytomas grade 3	AST	PHASE3		a) Lomustine (Historical control)	137	12					increase in median overall survival alone and in combination		https://ascopubs.org/doi/10.1200/JCO.2017.35.15_suppl.TPS2081	Study to Evaluate Eflornithine + Lomustine vs Lomustine in Recurrent Anaplastic Astrocytoma (AA) Patients	Brain Cancer	ACTIVE_NOT_RECRUITING	Eflornithine| Lomustine| Lomustine
		NCT02796261		0.667								b) Lomustine + Eflornithine	137	18
fotemustine	Single	NCT02460068	Modest activity			Monotherapy	96	Melanoma Brain Metastasis	Melanoma Brain Metastasis	PHASE3	Not mentioned	a) fotemustine	23	8.5	3	0		No data	Ipilimumab + Nivolumab has better OS than Fotemustine alone		https://www.annalsofoncology.org/article/S0923-7534(20)41201-3/full text	A Study of Fotemustine(FTM) Vs FTM and Ipilimumab (IPI) or IPI and Nivolumab in Melanoma Brain Metastasis	Brain Cancer	UNKNOWN	Fotemustine| Fotemustine and Ipilimumab| Ipilimumab and nivolumab
		NCT02460068										b) Ipilimumab + fotemustine	26	8.2	3.3	19.2
		NCT02460068										c) Ipilimumab + Nivolumab	27	29.2	8.4	44.4
eflornithine	Combination	eflornithine_carmustine	Safe without studied efficacy			Carmustine	38	Recurrent glioma	Glioma	PHASE1											https://pubmed.ncbi.nlm.nih.gov/2546093/
mercaptopurine	Single	Added_Manually	Effective			Carmustine	41	Anaplastic gliomas	Glioma	PHASE1											https://link.springer.com/content/pdf/10.1007/BF00686294.pdf
eflornithine	Combination	NCT04696029	No Published Results			Monotherapy	118	High/Very High Risk and Relapsed Medulloblastoma	Medulloblastoma	PHASE2	Pediatric										https://www.ncbi.nlm.nih.gov/pmc/articles/PMC9242779/	DFMO as Maintenance Therapy for Molecular High/Very High Risk and Relapsed Medulloblastoma	Glioma	RECRUITING	Difluoromethylornithine
melphalan	Single	NCT00716066	Non-effective			Carmustine + Etoposide + Cytarabine	603	Primary central nervous system lymphoma	Lymphoma	PHASE2											https://www.ncbi.nlm.nih.gov/pmc/articles/PMC8283558/	Autologous Peripheral Blood Stem Cell Transplant for Neurologic Autoimmune Diseases	Brain Cancer	RECRUITING	BIOLOGICAL: Anti-Thymocyte Globulin| Autologous Hematopoietic Stem Cell Transplantation| Carmustine| Cytarabine| Etoposide|OTHER: Laboratory Biomarker Analysis| Melphalan| Peripheral Blood Stem Cell Transplantation| Prednisone| Syngeneic Bone Marrow Transplantation
mercaptopurine	Single	NCT00004688	No Published Results			Carmustine + Streptozocin	35	Refractory or Recurrent Brain Neoplasms	Brain Tumour	PHASE2												Phase II Study of Carmustine, Streptozocin, and Mercaptopurine for Refractory or Recurrent Brain Neoplasms	Brain Cancer	COMPLETED	carmustine| mercaptopurine| streptozocin
eflornithine	Combination	NCT02030964	Safe without studied efficacy			Celecoxib + Cyclophosphamide + Topotecan	24	Relapsed or Refractory Neuroblastoma	Neuroblastoma	PHASE1								Tolerated	Adding Eflornithine and Celecoxib to Cyclophosphamide + Topotecan was tolerated in pretreated patients		https://ascopubs.org/doi/abs/10.1200/JCO.2018.36.15_suppl.10558
melphalan	Single	Added_Manually	Effective			Cyclophosphamide	19	Recurrent/progressive malignant Brain Tumour in children	Brain Tumour	PHASE1								Tolerated	Activity was found in medulloblastoma and germinomas.		https://ascopubs.org/doi/10.1200/JCO.1996.14.2.382
melphalan	Single	NCT00002594	Effective			Cyclophosphamide + Hematopoietic stem cell support	29	Recurrent Medulloblastoma or Germinoma	Medulloblastoma / Germinoma	PHASE2	Adult			33		0.65		Tolerated			https://www.ncbi.nlm.nih.gov/pmc/articles/PMC2900925/	Combination Chemotherapy Followed by Bone Marrow and/or Peripheral Stem Cell Transplantation in Treating Patients With Recurrent Medulloblastoma or CNS Germ Cell Tumour	Brain Cancer	COMPLETED	BIOLOGICAL: Sargramostim| cyclophosphamide| melphalan| autologous bone marrow transplantation| bone marrow ablation with stem cell support| peripheral blood stem cell transplantation
celecoxib	Combination	NCT00047281	No Published Results			Cyclophosphamide + Etoposide + Thalidomide	0	Relapsed or Refractory Malignant Glioma	Glioma	PHASE2												Thalidomide, Celecoxib, and Combination Chemotherapy in Treating Patients With Relapsed or Refractory Malignant Glioma	Brain Cancer	COMPLETED	celecoxib| cyclophosphamide| etoposide| thalidomide
gabapentin	Single	NCT02306278	Safe without studied efficacy			Dexamethasone	122	Postoperative Nausea, Vomiting, and Pain in Intracranial Tumour	Intracranial Tumour	PHASE2									Efficacy not studied		https://journals.lww.com/jnsa/Abstract/2013/10000/The_Effect_of_Gabapentin_Premedication_on.3.aspx	The Effects of Gabapentin Premedication on Neurosurgery	Brain Cancer	COMPLETED	gabapentin| vitamin capsules
gabapentin	Single	NCT02306278	Safe without studied efficacy			Dexamethasone	122	Postoperative Nausea, Vomiting, and Pain in Intracranial Tumour	Intracranial Tumour	PHASE2									Efficacy not studied		https://journals.lww.com/jnsa/Abstract/2013/10000/The_Effect_of_Gabapentin_Premedication_on.3.aspx	The Effects of Gabapentin Premedication on Neurosurgery	Brain Cancer	COMPLETED	gabapentin| vitamin capsules
celecoxib	Combination	NCT02030964	Safe without studied efficacy			Eflornithine + Cyclophosphamide + Topotecan	24	Relapsed or Refractory Neuroblastoma	Neuroblastoma	PHASE1								Tolerated	Adding Eflornithine and Celecoxib to Cyclophosphamide + Topotecan was tolerated in pretreated patients		https://ascopubs.org/doi/abs/10.1200/JCO.2018.36.15_suppl.10558
celecoxib	Combination	NCT02115074	Safe without studied efficacy			Fluvastatin	20	Children with refractory/relapsed HGG and LGG	Glioma	PHASE1								Tolerated			https://www.anticancerfund.org/sites/default/files/attachments/bouche_et_al_2019_poster_siop_sterin.pdf	Safety of Fluvastatin-Celebrex Association in Low-grade and High Grade Optico-chiasmatic Gliomas	Glioma	COMPLETED	Fluvastatin + Celebrex
hydroxyurea	Single	Added_Manually	Effective			Imatinib	14	recurrent refractory GBM	GBM	PHASE1								Tolerated			https://ascopubs.org/doi/abs/10.1200/jco.2004.22.90140.1550
hydroxyurea	Single	NCT00615927	Non-effective			Imatinib	64	Recurrent/Progressive grade II LGG	LGG	PHASE2								Tolerated			https://www.ncbi.nlm.nih.gov/pmc/articles/PMC3748946/	Phase II Imatinib + Hydroxyurea in Treatment of Patients With Recurrent/Progressive Grade II Low-Grade Glioma (LGG)	Brain Cancer	COMPLETED	Imatinib Mesylate & Hydroxyurea
hydroxyurea	Single	NCT00354913	Modest activity			Imatinib	21	Recurrent or Progressive Meningioma	Meningioma	PHASE2								Tolerated			https://www.ncbi.nlm.nih.gov/pmc/articles/PMC3616615/	Imatinib Mesylate and Hydroxyurea in Treating Patients With Recurrent or Progressive Meningioma	Brain Cancer	COMPLETED	hydroxyurea| imatinib mesylate
hydroxyurea	Single	NCT00904735	Non-effective			Imatinib	15	Recurrent or Progressive Meningioma	Meningioma	PHASE2											https://link.springer.com/article/10.1007/s00280-015-2927-0	Hydroxyurea With or Without Imatinib Mesylate in Treating Patients With Recurrent or Progressive Meningioma	Brain Cancer	UNKNOWN	hydroxyurea| imatinib mesylate
hydroxyurea	Single	NCT00290771	Safe without studied efficacy			Imatinib	112	Recurrent Gliomas	Glioma	PHASE2								Tolerated	Efficacy not studied		https://ascopubs.org/doi/10.1200/JCO.2008.16.9235	Efficacy and Safety of Imatinib Mesylate Plus Hydroxyurea (HU) in Patients With Recurrent Glioblastoma Multiforme (GBM)	Glioma	TERMINATED	Imatinib tablets + Hydroxyurea capsules
hydroxyurea	Single	NCT00613132	No Published Results			Imatinib + Everolimus	78	Recurrent Meningioma	Meningioma	PHASE1												Ph I Gleevec in Combo w RAD001 + Hydroxyurea for Pts w Recurrent MG	Brain Cancer	COMPLETED	Gleevec, RAD001, and Hydroxyurea
hydroxyurea	Single	NCT00387933	Safe without studied efficacy			Imatinib mesylate + Vatalanib	37	Recurrent or Relapsed Malignant Glioma	Glioma	PHASE1								Tolerated	Efficacy not studied		https://www.ncbi.nlm.nih.gov/pmc/articles/PMC2691174/	Imatinib Mesylate, Vatalanib, and Hydroxyurea in Treating Patients With Recurrent or Relapsed Malignant Glioma	Brain Cancer	COMPLETED	hydroxyurea| imatinib mesylate| vatalanib
decitabine	Single	NCT02332889	Non-effective & Terminated			Immunotherapy	1	Relapsed/Refractory Pediatric High Grade Gliomas/Medulloblastomas/CNS PNETs	Glioma/Medulloblastoma/CNS PNET	PHASE1/2								.		Early termination with only one patient with serious side effect	https://www.ncbi.nlm.nih.gov/pmc/articles/PMC7182450/	Phase I/II: Decitabine/Vaccine Therapy in Relapsed/Refractory Pediatric High Grade Gliomas/Medulloblastomas/CNS PNETs	Glioma	TERMINATED	BIOLOGICAL: Vaccine (autologous dendritic cells) + Decitabine and Hiltonol
valacyclovir	Single	NCT03596086	Effective			Immunotherapy	62	Recurrent GBM	GBM	PHASE1/2								Tolerated			https://www.mdpi.com/2076-3425/11/8/976/htm	HSV-tk + Valacyclovir + SBRT + Chemotherapy for Recurrent GBM	Glioma	RECRUITING	ADV/HSV-tk (gene therapy)
valacyclovir	Single	NCT03603405	Safe without studied efficacy			Immunotherapy	62	Newly Diagnosed GBM	GBM	PHASE1/2								Tolerated	Efficacy not studied		https://www.mdpi.com/2076-3425/11/8/976/htm	HSV-tk and XRT and Chemotherapy for Newly Diagnosed GBM	Glioma	RECRUITING	ADV/HSV-tk (gene therapy)
celecoxib	Combination	celecoxib_irinotecan	Effective			Irinotecan	34	Recurrent GBM	GBM	PHASE2								Tolerated; encouraging activity			https://acsjournals.onlinelibrary.wiley.com/doi/10.1002/cncr.20776		Added manually
fluorouracil	Combination	NCT01183663	No Published Results			Lenalidomide + Leucovorin + Oxaliplatin	41	Advanced cancer	GBM	PHASE1								-	The number of GBM patients and effect on GBM is not mentioned		https://www.ncbi.nlm.nih.gov/pmc/articles/PMC5730367/	Lenalidomide in Combination With Bevacizumab, Sorafenib, Temsirolimus, or 5-Fluorouracil, Leucovorin, Oxaliplatin (FOLFOX)	Glioblastoma	COMPLETED	Lenalidomide|Bevacizumab|Sorafenib|Temsirolimus|Lenalidomide|Oxaliplatin|Leucovorin|5-fluorouracil
liothyronine	Single	NCT00488644	No Published Results			levothyroxine	12	Hypothyroid Patients With Brain Tumour	Brain Tumour	PHASE1										No Published Results		Combined Levothyroxine/Liothyronine Supplementation in Hypothyroid Patients With Brain Tumour	Brain Cancer	TERMINATED	Levothyroxine| Liothyronine
levothyroxine	Single	NCT00488644	No Published Results			liothyronine	12	Hypothyroid Patients With Brain Tumour	Brain Tumour	PHASE1										No Published Results		Combined Levothyroxine/Liothyronine Supplementation in Hypothyroid Patients With Brain Tumour	Brain Cancer	TERMINATED	Levothyroxine| Liothyronine
cannabidiol	Combination	cannabidiol_RT	Effective			maximal surgical removal of cancer tissue and radio-chemotherapy	9	Malignant Brain Tumours	Brain Tumour	Case Series								Tolerated	In addition to enhanced OS, CBD reduced glioma related symptoms		https://ar.iiarjournals.org/content/39/10/5797
eflornithine	Combination	eflornithine_mitoguazone	Modest activity			Mitoguazone	45	anaplastic gliomas	Glioma	PHASE1								Tolerated	Of 21 group II patients, the mTTP for six astrocytoma (three responses and three SDs) was 51 weeks and for 11 AA/AOA (one response and six SDs) was 16 weeks		https://pubmed.ncbi.nlm.nih.gov/3105881/
gemcitabine	Single	NCT00407433	Non-effective			Oxaliplatin	93	relapsed or refractory paediatric solid malignancies	Solid Tumour	PHASE2								Tolerated	Limited activity (12 neuroblastoma; 14 medulloblastoma; 13 other CNS tumours)		https://www.sciencedirect.com/science/article/pii/S0959804910008804?via%3Dihub	Clinical Studies of Gemcitabine-Oxaliplatin	Glioma	COMPLETED	Gemcitabine (Gemzar®), Oxaliplatin (Eloxatin®)
fluorouracil	Combination	NCT00281944	Modest activity			Oxaliplatin + Leucovorin	31	Pediatric Patients with Advanced Solid Tumors	Solid Tumour	PHASE1								Tolerated			https://www.ncbi.nlm.nih.gov/pmc/articles/PMC3522763/	Combination Chemotherapy in Treating Young Patients With Advanced Solid Tumors	Brain Cancer	COMPLETED	oxaliplatin| fluorouracil| leucovorin calcium|OTHER: pharmacological study| positron emission tomography| computed tomography
gemcitabine	Single	NCT00551122	Effective			Paclitaxel + Ifosfamide + Cisplatin	20	Progressive or Relapsed Metastatic Germ Cell Tumour	Metastatic Germ Cell Tumour	PHASE1/2											https://www.sciencedirect.com/science/article/pii/S1558767318301939	Gemcitabine, Paclitaxel, Ifosfamide, and Cisplatin in Treating Patients With Progressive or Relapsed Metastatic Germ Cell Tumour	Brain Cancer	UNKNOWN	BIOLOGICAL: filgrastim|BIOLOGICAL: lenograstim|BIOLOGICAL: pegfilgrastim| cisplatin| gemcitabine hydrochloride| ifosfamide| paclitaxel
gemcitabine	Single	NCT04023669	No Published Results			Prexasertib + Cyclophosphamide + filgrastim + peg-filgrastim	100	Medulloblastoma	Medulloblastoma	PHASE1											https://www.ncbi.nlm.nih.gov/pmc/articles/PMC8773789/	Evaluation of LY2606368 Therapy in Combination With Cyclophosphamide or Gemcitabine for Children and Adolescents With Refractory or Recurrent Group 3/Group 4 or SHH Medulloblastoma Brain Tumour	Brain Cancer	ACTIVE_NOT_RECRUITING	Prexasertib| Cyclophosphamide| Gemcitabine|BIOLOGICAL: filgrastim|BIOLOGICAL: peg-filgrastim
arsenic-trioxide	Single	NCT00024258	Non-effective			RT	21	Neuroblastoma and other childhood solid Tumour	Neuroblastoma	PHASE2									Non significant enhanced OS compared to historical control with RT		https://www.ncbi.nlm.nih.gov/pmc/articles/PMC4976822/	arsenic-trioxide in Treating Patients With Advanced Neuroblastoma or Other Childhood Solid Tumour	Brain Cancer	COMPLETED	arsenic-trioxide
arsenic-trioxide	Single	NCT00185861	Safe without studied efficacy			RT	17	Recurrent malignant glioma	Glioma	PHASE1								Tolerated	Efficacy not studied		https://link.springer.com/article/10.1007/s11060-012-0957-6	Phase I Trial of arsenic-trioxide and Stereotactic Radiotherapy for Recurrent Malignant Glioma	Brain Cancer	COMPLETED	arsenic-trioxide| Stereotactic radiosurgery
arsenic-trioxide	Single	NCT00095771	No Published Results			RT	36	Glioma	Glioma	PHASE1												arsenic-trioxide and Radiation Therapy in Treating Young Patients With Newly Diagnosed Gliomas	Brain Cancer	COMPLETED	arsenic-trioxide|RADIATION: radiation therapy
arsenic-trioxide	Single	NCT00045565	No Published Results			RT	90	Newly Diagnosed Malignant Glioma	Glioma	PHASE1												arsenic-trioxide Plus Radiation Therapy in Treating Patients With Newly Diagnosed Malignant Glioma	Glioma	COMPLETED	arsenic-trioxide|RADIATION: radiation therapy
celecoxib	Combination	NCT00068770	Non-effective & Terminated			RT	35	GBM	GBM	PHASE2								Tolerated		Early termination due to new results of enhanced survival with TMZ, which wasn't included in this study	https://www.ncbi.nlm.nih.gov/pmc/articles/PMC2613821/	Celecoxib in Patients With Newly Diagnosed GBM Who Are Receiving Anticonvulsant Drugs and Undergoing RT	Brain Cancer	TERMINATED	RADIATION: radiation therapy| Celecoxib
cladribine	Single	NCT00019071	No Published Results			RT	0	Malignant Glioma	Glioma	PHASE1												Chemotherapy Followed by Radiation Therapy in Treating Patients With Malignant Glioma	Brain Cancer	COMPLETED	chemotherapy| cladribine|RADIATION: radiation therapy
zidovudine	Combination	NCT00000723	No Published Results			RT	45	AIDS-Related Lymph Node Cancer	Lymph Node Cancer	PHASE1									Terminated	No Published Results		The Use of Chemotherapy Plus Radiotherapy Plus Azidothymidine in Patients With AIDS-Related Lymph Node Cancer	Brain Cancer	TERMINATED	Methotrexate| Leucovorin calcium| Zidovudine| Dexamethasone
valacyclovir	Single	NCT00751270	Modest activity			RT + Immunotherapy	13	Newly diagnosed malignant glioma	Glioma	PHASE1								Tolerated			https://www.ncbi.nlm.nih.gov/pmc/articles/PMC3179270/	Phase 1b Study of AdV-tk + Valacyclovir Combined With Radiation Therapy for Malignant Gliomas	Glioma	COMPLETED	BIOLOGICAL: AdV-tk + Valacyclovir
hydroxyurea	Single	NCT00019058	No Published Results			RT + Pentoxifylline	34	GBM	GBM	PHASE1												Radiation Therapy in Treating Patients With Glioblastoma	Brain Cancer	COMPLETED	chemotherapy| hydroxyurea| pentoxifylline|RADIATION: radiation therapy
valacyclovir	Single	NCT00589875	No monotherapy studied			TMZ + RT + Immunotherapy	182	Malignant Glioma	Glioma	PHASE2								Tolerated	The combination improved the OS compared to SOC		https://www.ncbi.nlm.nih.gov/pmc/articles/PMC4933478/	Phase 2a Study of AdV-tk With Standard Radiation Therapy for Malignant Glioma (BrTK02)	Glioma	COMPLETED	BIOLOGICAL: AdV-tk + Valacyclovir
celecoxib	Combination	NCT00047294	Non-effective			TMZ + Thalidomide	50	Newly diagnosed GBM or GBM in the postradiation setting	GBM	PHASE2								Tolerated			https://www.ncbi.nlm.nih.gov/pmc/articles/PMC2563052/	Temozolomide, Thalidomide, and Celecoxib Following Radiation Therapy in Treating Patients With Newly Diagnosed Glioblastoma Multiforme	Brain Cancer	COMPLETED	celecoxib| temozolomide| thalidomide| adjuvant therapy
cannabidiol	Combination	cannabidiol_THC	Safe without studied efficacy			THC	64	High Grade Gliomas	Glioma	PHASE2								Tolerated	1:1 CBD+THC ratio is the best in side effects; improved sleep, functional well being and contentment with QoL; Efficacy not studied		https://www.ncbi.nlm.nih.gov/pmc/articles/PMC8176855/		Brain Cancer	COMPLETED	1:1 and 4:1 ratio of THC : CBD (1:1 THC 4.6mg/ml:CBD 4.8mg/ml and 4:1 THC 15mg/ml:CBD 3.8mg/ml)
melphalan		NCT00607984	Safe without studied efficacy			Thiotepa + Stem cell transplant	3	Children and Adolescents With Solid Tumour	Solid Tumour	PHASE1								Tolerated	Efficacy not studied		https://onlinelibrary.wiley.com/doi/10.1111/j.1399-3046.2006.00589.x	Administration of High Dose Thiotepa and Melphalan With Autologous Hematopoietic Stem Cell Transplant in Children and Adolescents With Solid Tumour	Brain Cancer	UNKNOWN	thiotepa melphalan
hydroxyurea	Single	NCT00613054	No Published Results			Vandetanib + Imatinib	27		Glioma	PHASE1												Ph I Zactima + Imatinib Mesylate & Hydroxyurea for Pts w Recurrent Malignant Glioma	Brain Cancer	COMPLETED	Zactima, Gleevec, Hydroxyurea
hydroxyurea	Single	NCT00706810	Non-effective			Verapamil	7	Recurrent and progressive meningiomas	Meningioma	PHASE2								Tolerated			https://www.sciencedirect.com/science/article/pii/S1878875015012279?via%3Dihub	Combination of Hydroxyurea and Verapamil for Refractory Meningiomas	Brain Cancer	COMPLETED	Hydroxyurea| Verapamil
eflornithine	Combination	eflornithine_IFN	Non-effective			α-IFN	29	Recurrent glioma	Glioma	PHASE2											https://www.ncbi.nlm.nih.gov/pmc/articles/PMC5977277/
fluorouracil	Combination	NCT01498783	Modest activity			Monotherapy	26	Young adults with recurrent ependymoma	Ependymoma	PHASE1								Tolerated			https://www.ncbi.nlm.nih.gov/pmc/articles/PMC4633933/	Phase I Study of 5-Fluorouracil in Children and Young Adults With Recurrent Ependymoma	Glioma	COMPLETED	5-fluorouracil
gemcitabine	Single	NCT04051047	No Published Results			Monotherapy	0	Diffuse Intrinsic Pontine Glioma	Diffuse Intrinsic Pontine Glioma	EARLY_PHASE1												Gemcitabine in Newly-Diagnosed Diffuse Midline Glioma	Brain Cancer	WITHDRAWN	Gemcitabine| Tumor biopsy and blood draw
gemcitabine	Single	NCT02992015	No Published Results			Monotherapy	10	Diffuse Intrinsic Pontine Glioma	Diffuse Intrinsic Pontine Glioma	EARLY_PHASE1												Gemcitabine in Newly-Diagnosed Diffuse Intrinsic Pontine Glioma	Brain Cancer	RECRUITING	Gemcitabine
melphalan	Single	NCT00253721	No Published Results			Monotherapy	21	Brain Tumour	Brain Tumour	PHASE1										No Published Results		Melphalan With BBBD in Treating Patients With Brain Malignancies	Brain Cancer	TERMINATED	Melphalan
melphalan	Single	NCT00002750	No Published Results			Monotherapy	6	Neoplastic Meningitis	Neoplastic Meningitis	PHASE1												Melphalan in Patients With Neoplastic Meningitis	Brain Cancer	COMPLETED	melphalan
acetazolamide	Combination	NCT03011671	Effective			TMZ	24	Newly Diagnosed or Recurrent Malignant Glioma	Glioma	PHASE1									Enhance 2-year overall survival		https://doi.org/10.1093/neuonc/noab196.272	Study of Acetazolamide With Temozolomide in Adults With Newly Diagnosed or Recurrent Malignant Glioma	Brain Cancer	RECRUITING	Acetazolamide| Temozolomide
hydroxyurea	Single	NCT03463733	No Published Results			TMZ	54	Recurrent Malignant Brain Tumour	Brain Tumour	PHASE1											https://www.ncbi.nlm.nih.gov/pmc/articles/PMC9367381/	Hydroxy-urea and Temozolomide in Patients With a Recurrent Malignant Brain Tumour (Glioblastoma)	Glioma	RECRUITING	Hydroxyurea + Temozolomide
arsenic-trioxide	Single	NCT00720564	No Published Results			TMZ + RT	18	High-grade glioma	Glioma	PHASE1											-	Radiation Therapy, arsenic-trioxide, and Temozolomide in Treating Patients With Newly Diagnosed High-Grade Glioma	Brain Cancer	COMPLETED	arsenic-trioxide| temozolomide| adjuvant therapy|RADIATION: intensity-modulated radiation therapy|RADIATION: radiation therapy
celecoxib	Combination	NCT00504660	Non-effective			(TMZ / lomustine) + (capecitabine + 6-Thioguanine)	74	High grade anaplastic gliomas	Glioma	PHASE2								Tolerated			https://www.ncbi.nlm.nih.gov/pmc/articles/PMC5557017/	6-TG, Capecitabine and Celecoxib Plus TMZ or CCNU for Anaplastic Glioma Patients	Brain Cancer	COMPLETED	Capecitabine| Celecoxib (Celebrex)| Temozolomide| Lomustine| 6-Thioguanine
celecoxib	Combination	Celecoxib_	Non-effective			13-cis-retinoic acid	25	Recurrent GBM	GBM	PHASE2		a) celecoxib + 13-cis-retinoic acid			2			Tolerated			https://link.springer.com/article/10.1007/s11060-005-9062-4		Added manually
zonisamide	Combination	Added_Manually	No studied efficacy				13	Brain Tumour	Brain Tumour	PHASE1								Tolerated	Effective for Brain Tumour related epilepsy		https://journals.lww.com/clinicalneuropharm/Abstract/2017/05000/Zonisamide_in_Brain_Tumor_Related_Epilepsy__An.3.aspx
gemcitabine	Single	Gemcitabine_1999				Monotherapy	21	Refractory Germ Cell Tumors	Refractory Germ Cell Tumors	PHASE1/2		a) gemcitabine	20			15					https://ascopubs.org/doi/pdf/10.1200/JCO.1999.17.2.509?role=tab
celecoxib	Combination	NCT02115074	Safe without studied efficacy			As add-on + Fluvastatin	20	LGG and HGG	Glioma	PHASE1	Pediatric						Long-term stable diseases observed in LGG				https://www.mdpi.com/2072-6694/15/7/2020
melphalan	Single	NCT00983398	Excluded				54	Recurrent or Progressive CNS Embryonal or Germ Cell Tumour	Embryonal or Germ Cell Tumour	PHASE1/2									Melphalan wasn't studied; wrong retrieval by Clinicaltrials.gov		https://acsjournals.onlinelibrary.wiley.com/doi/full/10.1002/cncr.23221	Melphalan, Carboplatin, Mannitol, and Sodium Thiosulfate in Treating Patients With Recurrent or Progressive CNS Embryonal or Germ Cell Tumour	Brain Cancer	ACTIVE_NOT_RECRUITING	Carboplatin| Mannitol| Melphalan|OTHER: Quality-of-Life Assessment|OTHER: Questionnaire Administration| Sodium Thiosulfate
cannabidiol	Combination	NCT04447846	Excluded				10	Not glioma / brain cancer	Not glioma / brain cancer	PHASE2												Novel Cognitive Treatment Targets for Epidiolex in Sturge- Weber Syndrome	Brain Cancer	COMPLETED	Cannabidiol
cannabidiol	Combination	NCT05044819	Excluded				150	Not glioma / brain cancer	Not glioma / brain cancer	PHASE4												Assessment of Potential for Chronic Liver Injury in Participants Treated With Epidiolex (Cannabidiol) Oral Solution	Brain Cancer	RECRUITING	Cannabidiol
cannabidiol	Combination	NCT02332655	Excluded				5	Not glioma / brain cancer	Not glioma / brain cancer	PHASE1/2												Cannabidiol Expanded Access Study in Medically Refractory Sturge-Weber Syndrome	Brain Cancer	COMPLETED	Cannabidiol
thyroxin	Single	NCT00360074	Excluded				25	Not glioma / brain cancer	Not glioma / brain cancer	PHASE4												Phase 4 Study in Secondary Hypothyroidism: Body Weight Adapted Thyroxine Treatment and Triiodothyronine Supplementation	Brain Cancer	COMPLETED	Thyroxin, Triiodothyronine

## Sheet: Table_S12_inVivo_data
Drug	Injected_cell_line	Tested organism	Tested Conc.	Dosage_in_µM	Effect	Effect with TMZ	Prediction	Reference	Others	Possible MOA	Assay name
acetazolamide	U87, U251, T98	Mouse	ACZ on days 5 to 26 (15 mg/kg per day)		No effect on survival	Chemosensitizer	Combination	https://www.science.org/doi/pdf/10.1126/scitranslmed.aar2238
acyclovir	9Ltk	Rat			Increased radiosensitivity		Single	https://link.springer.com/content/pdf/10.1023/A:1005764324900.pdf
arsenic-trioxide	cancer stem-like cells	Mouse			Reduced tumor growth		Single	https://www.ncbi.nlm.nih.gov/pmc/articles/PMC4454553/
arsenic-trioxide		Mouse			Reduced tumor growth		Single	https://www.mdpi.com/2072-6694/11/3/350/htm
azathioprine	592T	Mouse			Reduced tumor growth	Synergistic	Single	https://www.ncbi.nlm.nih.gov/pmc/articles/PMC7957120/	Lipid metabolism
cannabidiol	U87	Mouse			Reduced tumor growth		Combination	https://jpet.aspetjournals.org/content/308/3/838		Decrease mitochondrial oxidative metabolism
cannabidiol	U87MG	Mouse			Reduced tumor growth		Combination	https://aacrjournals.org/mct/article/10/1/90/90939/A-Combined-Preclinical-Therapy-of-Cannabinoids-and
cannabidiol	D283, PER547, IC1425EPN, DKFZ-EP1NS	Mouse			No effect on survival		Combination	https://www.mdpi.com/2072-6694/13/2/330/htm	Medulloblastoma, ependymoma cell lines
celecoxib	C6	Rat	25 mg/kg p.o. everyday		Reduced tumor growth	Synergistic	Combination	https://www.spandidos-publications.com/or/15/1/7	~50% reduction in tumor size more than TMZ
decitabine	TS603, TS667	Mouse			Reduced tumor growth		Single	Efficient induction of differentiation and growth inhibition in IDH1 mutant glioma cells by the DNMT Inhibitor Decitabine - PMC	>90 growth reduction in IDH-mutant PDX nut modest reduction (40%) in IDH-wildtype
decitabine	U87MG	Mouse			Reduced tumor growth		Single	Inhibition of DNA Methylation Sensitizes Glioblastoma for Tumor Necrosis Factor–Related Apoptosis-Inducing Ligand–Mediated Destruction | Cancer Research	~25% reduction in tumor size
eflornithine	9L; murine glioma 26	Rat			Minimal effect on tumor growth		Combination	https://pubmed.ncbi.nlm.nih.gov/6796258/	Synergistic with Carmustine
fluorouracil	U87/LacZ	Mouse	500 mg·kg-1·day-1, i.p		Reduced tumor growth	Synergistic	Combination	https://www.ncbi.nlm.nih.gov/pmc/articles/PMC7269785/	70% reduction in tumor size
fotemustine	Medulloblastoma and Malignant Glioma Xenografts	Mouse			Reduced tumor growth		Single	Activity of fotemustine in medulloblastoma and malignant glioma xenografts in relation to O6-alkylguanine-DNA alkyltransferase and alkylpurine-DNA N-glycosylase activity. | Clinical Cancer Research
gemcitabine	C6	Mouse			Increased survival		Single	https://www.nature.com/articles/7701115
hydroxyurea	U87	Mouse	50 mg/kg		Increased survival	Synergistic	Single	https://academic.oup.com/neuro-oncology/article/20/5/642/4584141?login=true
inositol	9L rat model	Rat	2 g/kg Myo-inositol trispyrophosphate once daily for 2 days		No effect on tumor growth		Single	https://www.ncbi.nlm.nih.gov/pmc/articles/PMC6378184/	With no radiosensitization
inositol	GL261	Mouse	i.p. dose of 1 g/kg every 4 days five times of Inositol trispyrophosphate		No effect on tumor growth		Single	https://ar.iiarjournals.org/content/37/3/1121	no effect on survival; even decreased the effectiveness of radiotherapy
inositol	BMI1 High;CHD 7 Low, MB	Mouse			Increased survival		Single	https://www.nature.com/articles/s41467-021-22379-7	medulloblastoma cell line
mercaptopurine	D54MG	Mouse			Minimal effect on tumor growth		Single	https://link.springer.com/content/pdf/10.1007/BF00685112.pdf	Astrocytoma cell line
resveratrol	U87MG	Mouse			Reduced tumor growth	Synergistic	Combination	https://www.sciencedirect.com/science/article/pii/S0891584911011646
resveratrol	rat RT-2	Rat	100 mg/kg/day (in vitro)		Reduced tumor growth		Combination	https://pubmed.ncbi.nlm.nih.gov/15041740/
resveratrol	GBM-derived radioresistant tumor initiating cells	Rat			Increased survival		Combination	https://onlinelibrary.wiley.com/doi/10.1002/jcp.22806	With increased radiosensitivity	inhibit STAT3 signaling
resveratrol	SU2	Mouse	150 mg/kg/day		Increased radiosensitivity		Combination	https://www.sciencedirect.com/science/article/pii/S1347861315002224
resveratrol	GBM-initiating cells	Mouse	12.5 mg/kg/day ip		No effect on tumor growth	Chemosensitizer	Combination	https://www.spandidos-publications.com/or/35/1/343#f2-or-35-01-0343	Temozolomide; 200 and 400 µM (for in vitro) and 68 mg/kg/day (for in vivo); oral
resveratrol	SHG44	Mouse	40 mg/kg/day oral		Reduced tumor growth	Additive	Combination	https://www.ncbi.nlm.nih.gov/pmc/articles/PMC6493617/	Temozolomide; 100 µM (for in vitro) and 68 mg/kg/day (for in vivo); oral
resveratrol	U87	Mouse			Reduced tumor growth	Synergistic	Combination	https://www.sciencedirect.com/science/article/pii/S0891584911011646	Temozolomide; 100–400 µM (for in vitro) and 10 mg/kg/day (for in vivo); ip
resveratrol	U87	Mouse	25 mg/kg/day		Reduced tumor growth		Combination	https://www.ncbi.nlm.nih.gov/pmc/articles/PMC5237623/
ribavirin	9L, GB1A	Mouse + Rat			Reduced tumor growth		Single	https://www.nature.com/articles/onc2016457	and enhanced survival
ribavirin	D425	Mouse	100 mg/kg		Increased survival		Single	https://thejns.org/pediatrics/view/journals/j-neurosurg-pediatr/27/4/article-p482.xml
ribavirin	BT12	Mouse	100 mg/kg		Increased survival		Single	https://www.ncbi.nlm.nih.gov/pmc/articles/PMC5814281/	atypical teratoid/rhabdoid tumors
topiramate	U87	Mouse	120 mg/kg		Reducing acidosis and hypoxia		Combination	https://link.springer.com/article/10.1007/s11060-016-2258-y
ubenimex	U87, U251	Mouse	30 mg/kg/day		Reduced tumor growth		Single	https://www.oncotarget.com/article/22594/text/
arsenic-trioxide	GUO, U138MG, U251MG	Mouse	i.p. with 2.5 µg/g		Reduced tumor growth		Single	https://www.spandidos-publications.com/or/41/6/3404	µ 50% reduction in tumour size

## Sheet: Table_S13_inVitro_data
Drug	Cell_lines	Tested Conc.	Dosage_in_µM	Effect	Effect with TMZ	Prediction	Reference	Possible MOA	Assay name	Others
valganciclovir	-	1, 5, 10, 20 µg/ml ganciclovir	0	Not tested		Single	https://link.springer.com/content/pdf/10.1023/A:1005764324900.pdf
ezetimibe	-		0	Not tested		Single
trifluridine	-		0	Not tested		Single
valaciclovir	-		0	Not tested		Single
sofosbuvir	-		0	Not tested		Single
lamivudine	-		0	Not tested		Single
brivudine	-		0	Not tested		Single
didanosine	-		0	Not tested		Single
ornithine	-		0	Not tested		Single
acetazolamide	T98G	closed access	0	No effect	Chemosensitizer	Combination	https://www.tandfonline.com/doi/figure/10.1080/07357900701788080			chemosensitizer with TMZ
acetazolamide	U87MG	closed access	0	No effect	Chemosensitizer	Combination	https://www.tandfonline.com/doi/figure/10.1080/07357900701788080			chemosensitizer with TMZ
diclofenamide	-		0	Not tested		Combination
dorzolamide	-		0	Not tested		Combination
indapamide	-		0	Not tested		Combination
ethoxzolamide	-		0	Not tested		Combination
methazolamide	-		0	Not tested		Combination
sulfanilamide	-		0	Not tested		Combination
adapalene	-		0	Not tested		Combination			ROS
dobutamine	-		0	Not tested		Combination
rifamycin	-		0	Not tested		Combination
gemcitabine	CHP212		0.00081686	IC50		Single	https://www.nature.com/articles/nature17987
gemcitabine	U251		0.001	GI50		Single	https://aacrjournals.org/cancerres/article/62/4/1139/509612/An-Integrated-Database-of-Chemosensitivity-to-55
gemcitabine	SF268		0.001	GI50		Single	https://aacrjournals.org/cancerres/article/62/4/1139/509612/An-Integrated-Database-of-Chemosensitivity-to-55
gemcitabine	SF539		0.001	GI50		Single	https://aacrjournals.org/cancerres/article/62/4/1139/509612/An-Integrated-Database-of-Chemosensitivity-to-55
melphalan	SF539		0.001	GI50		Single	https://aacrjournals.org/cancerres/article/62/4/1139/509612/An-Integrated-Database-of-Chemosensitivity-to-55
fluorouracil	SF539		0.001	GI50		Combination	https://aacrjournals.org/cancerres/article/62/4/1139/509612/An-Integrated-Database-of-Chemosensitivity-to-55
gemcitabine	KELLY		0.0018683	IC50		Single	https://www.nature.com/articles/nature17987
gemcitabine	1321N1		0.0030215	IC50		Single	https://www.nature.com/articles/nature17987
gemcitabine	LN18		0.0034809	IC50		Single	https://www.nature.com/articles/nature17987
gemcitabine	IMR32		0.0035133	IC50		Single	https://www.nature.com/articles/nature17987
gemcitabine	KPNSI9S		0.0041356	IC50		Single	https://www.nature.com/articles/nature17987
gemcitabine	SKNAS		0.0041711	IC50		Single	https://www.nature.com/articles/nature17987
gemcitabine	SF539		0.0045647	IC50		Single	https://www.nature.com/articles/nature17987
gemcitabine	GI1		0.0054813	IC50		Single	https://www.nature.com/articles/nature17987
gemcitabine	KPNYN		0.0058069	IC50		Single	https://www.nature.com/articles/nature17987
gemcitabine	MCIXC		0.0060955	IC50		Single	https://www.nature.com/articles/nature17987
gemcitabine	SF268		0.0074943	IC50		Single	https://www.nature.com/articles/nature17987
gemcitabine	NB1		0.0080101	IC50		Single	https://www.nature.com/articles/nature17987
gemcitabine	SKNSH		0.0080735	IC50		Single	https://www.nature.com/articles/nature17987
melphalan	SF295		0.01	GI50		Single	https://aacrjournals.org/cancerres/article/62/4/1139/509612/An-Integrated-Database-of-Chemosensitivity-to-55
gemcitabine	LN18		0.01	EC50		Single	https://www.sciencedirect.com/science/article/pii/S0014299998008838
gemcitabine	HS683		0.014454	IC50		Single	https://www.nature.com/articles/nature17987
gemcitabine	ONS76		0.01446	IC50		Single	https://www.nature.com/articles/nature17987
gemcitabine	T98G		0.014593	IC50		Single	https://www.nature.com/articles/nature17987
gemcitabine	A172		0.015846	IC50		Single	https://www.nature.com/articles/nature17987
gemcitabine	U138MG		0.02	EC50		Single	https://www.sciencedirect.com/science/article/pii/S0014299998008838
gemcitabine	LN308		0.02	EC50		Single	https://www.sciencedirect.com/science/article/pii/S0014299998008838
gemcitabine	GB1		0.040835	IC50		Single	https://www.nature.com/articles/nature17987
acyclovir	9L	1, 5, 10, 20 µg/ml	0.044	No effect		Single	https://link.springer.com/content/pdf/10.1023/A:1005764324900.pdf
acyclovir	9Ltk	1, 5, 10, 20 µg/ml	0.044	0.5		Single	https://link.springer.com/content/pdf/10.1023/A:1005764324900.pdf
gemcitabine	NB69		0.044854	IC50		Single	https://www.nature.com/articles/nature17987
liothyronine	C6		0.05	Proliferation		Single	https://journals.physiology.org/doi/full/10.1152/ajpendo.2001.281.5.E1088
gemcitabine	KNS81		0.061233	IC50		Single	https://www.nature.com/articles/nature17987
levothyroxine	C6		0.1	Proliferation		Single	https://pubmed.ncbi.nlm.nih.gov/16849576/
levothyroxine	GL261		0.1	Proliferation		Single	https://pubmed.ncbi.nlm.nih.gov/16849576/
levothyroxine	U87MG		0.1	Proliferation		Single	https://pubmed.ncbi.nlm.nih.gov/16849576/
melphalan	U251		0.1	GI50		Single	https://aacrjournals.org/cancerres/article/62/4/1139/509612/An-Integrated-Database-of-Chemosensitivity-to-55
fludarabine-phosphate	GSCs	0.1 – 1 μM	0.125	IC50		Single	https://www.ncbi.nlm.nih.gov/pmc/articles/PMC3717950
fotemustine	A172	0.5–750 μg/mL	0.19	LD50		Single	https://link.springer.com/content/pdf/10.1134/S1990519X18020025.pdf
cladribine	patient-derived GSC-enriched 3D spheroid cultures	2 µM	0.2	EC50		Single	https://www.sciencedirect.com/science/article/pii/S2472555222069088
mercaptopurine	patient-derived GSC-enriched 3D spheroid cultures	2 µM	0.2	EC50		Single	https://www.sciencedirect.com/science/article/pii/S2472555222069088
azathioprine	patient-derived GSC-enriched 3D spheroid cultures	2 µM	0.2	EC50		Single	https://www.sciencedirect.com/science/article/pii/S2472555222069088
cladribine	GSCs	2 µM	0.2	EC50		Single	https://www.sciencedirect.com/science/article/pii/S2472555222069088
decitabine	TS603	10, 100 , 200 nM	0.2	0.75		Single	https://www.ncbi.nlm.nih.gov/pmc/articles/PMC3858559/	DNA Methyltransferases inhibition		IDH1 mutant oligodendroglioma cells
decitabine	TS667	10, 100 , 200 nM	0.2	No effect		Single	https://www.ncbi.nlm.nih.gov/pmc/articles/PMC3858559/	DNA Methyltransferases inhibition		IDH1 wt oligodendroglioma cells
mercaptopurine	GSCs	2 µM	0.2	EC50		Single	https://www.sciencedirect.com/science/article/pii/S2472555222069088
zonisamide	NA/AN1	1, 2, 4 µM	0.482	IC50		Combination	https://archepilepsy.org/en/investigation-of-the-effects-of-antiepileptics-on-mitotic-proliferation-in-glioblastoma-and-neuroblastoma-in-vitro-cell-cultures-13606
melphalan	SNB75		0.5	GI50		Single	https://aacrjournals.org/cancerres/article/62/4/1139/509612/An-Integrated-Database-of-Chemosensitivity-to-55
fluorouracil	D54MG		0.5	IC50		Combination	https://aacrjournals.org/cancerres/article/45/9/4082/490265
zonisamide	C6	1, 2, 4 µM	0.532	IC50		Combination	https://archepilepsy.org/en/investigation-of-the-effects-of-antiepileptics-on-mitotic-proliferation-in-glioblastoma-and-neuroblastoma-in-vitro-cell-cultures-13606
cannabidiol	U251		0.6	IC50		Combination	https://www.ncbi.nlm.nih.gov/pmc/articles/PMC2806496/			Synergisim with THC
cannabidiol	U87		0.6	IC50		Combination	https://www.ncbi.nlm.nih.gov/pmc/articles/PMC2806496/			Synergisim with THC
fotemustine	T98G	0.5–750 μg/mL	0.8	LD50		Single	https://link.springer.com/content/pdf/10.1134/S1990519X18020025.pdf
mercaptopurine	D54MG		0.8	IC50		Single	https://aacrjournals.org/cancerres/article/45/9/4082/490265
gemcitabine	U87MG		0.8	EC50		Single	https://www.sciencedirect.com/science/article/pii/S0014299998008838
gemcitabine	LN229		0.8	EC50		Single	https://www.sciencedirect.com/science/article/pii/S0014299998008838
gemcitabine	U251MG		0.8	EC50		Single	https://www.sciencedirect.com/science/article/pii/S0014299998008838
gemcitabine	A172		0.9	EC50		Single	https://www.sciencedirect.com/science/article/pii/S0014299998008838
melphalan	SF188		0.92	IC50		Single	https://www.sciencedirect.com/science/article/pii/S0006295202008766
arsenic-trioxide	GUO		1	MIC		Single	https://www.spandidos-publications.com/or/41/6/3404		WST-1 assay
arsenic-trioxide	U138MG		1	MIC		Single	https://www.spandidos-publications.com/or/41/6/3404		WST-1 assay
arsenic-trioxide	U937	0.4-5 μM	1	IC50		Single	https://www.ncbi.nlm.nih.gov/pmc/articles/PMC6947003/		MTT assay
arsenic-trioxide	83Mes		1	IC50		Single	https://doi.org/10.1158/1541-7786.MCR-17-0397		WST-1 assay
arsenic-trioxide	AC17PN		1	No effect		Single	https://doi.org/10.1158/1541-7786.MCR-17-0397		WST-1 assay
arsenic-trioxide	T98G	1, 2, 4 µM	1	0.5		Single	https://www.nature.com/articles/1208095
arsenic-trioxide	U87MG	1, 2, 4 µM	1	0.6		Single	https://www.nature.com/articles/1208095
arsenic-trioxide	U373MG	1, 2, 4 µM	1	0.65		Single	https://www.nature.com/articles/1208095
decitabine	U87MG	1µM	1	MIC		Single	https://doi.org/10.1093/neuonc/noac107
decitabine	T98G		1	MIC		Single	https://www.ncbi.nlm.nih.gov/pmc/articles/PMC3229551/
decitabine	U251	0.1, 0.5, 1 µM	1	MIC		Single	https://aacrjournals.org/cancerres/article/65/24/11469/519047/Inhibition-of-DNA-Methylation-Sensitizes
fludarabine-phosphate	U87MG	0, 0.01, 0.1, 1, and 10 μM	1	MIC		Single	https://www.sciencedirect.com/science/article/pii/S1936523318303371		MTT
fludarabine-phosphate	U87MGEGFRvIII	0, 0.01, 0.1, 1, and 10 μM	1	MIC		Single	https://www.sciencedirect.com/science/article/pii/S1936523318303371
fludarabine-phosphate	LN229	0, 0.01, 0.1, 1, and 10 μM	1	MIC		Single	https://www.sciencedirect.com/science/article/pii/S1936523318303371
fludarabine-phosphate	MU35	0, 0.01, 0.1, 1, and 10 μM	1	MIC		Single	https://www.sciencedirect.com/science/article/pii/S1936523318303371
fludarabine-phosphate	MU41	0, 0.01, 0.1, 1, and 10 μM	1	MIC		Single	https://www.sciencedirect.com/science/article/pii/S1936523318303371
gemcitabine	U87		1	No effect		Single	https://pubs.rsc.org/en/content/articlelanding/2020/NR/D0NR01647K
gemcitabine	SNB75		1	GI50		Single	https://aacrjournals.org/cancerres/article/62/4/1139/509612/An-Integrated-Database-of-Chemosensitivity-to-55
gemcitabine	SF95		1	GI50		Single	https://aacrjournals.org/cancerres/article/62/4/1139/509612/An-Integrated-Database-of-Chemosensitivity-to-55
melphalan	SF268		1	GI50		Single	https://aacrjournals.org/cancerres/article/62/4/1139/509612/An-Integrated-Database-of-Chemosensitivity-to-55
melphalan	SNB78		1	GI50		Single	https://aacrjournals.org/cancerres/article/62/4/1139/509612/An-Integrated-Database-of-Chemosensitivity-to-55
clofarabine	Mouse ependymoma cells	304 ng/mL	1	IC50		Single	https://link.springer.com/article/10.1007/s00280-015-2713-z			304/303.68 (MW)
enocitabine	U251		1	GI50		Single	https://aacrjournals.org/cancerres/article/62/4/1139/509612/An-Integrated-Database-of-Chemosensitivity-to-55
enocitabine	SF295		1	GI50		Single	https://aacrjournals.org/cancerres/article/62/4/1139/509612/An-Integrated-Database-of-Chemosensitivity-to-55
enocitabine	SF539		1	GI50		Single	https://aacrjournals.org/cancerres/article/62/4/1139/509612/An-Integrated-Database-of-Chemosensitivity-to-55
enocitabine	SF268		1	GI50		Single	https://aacrjournals.org/cancerres/article/62/4/1139/509612/An-Integrated-Database-of-Chemosensitivity-to-55
enocitabine	SNB75		1	GI50		Single	https://aacrjournals.org/cancerres/article/62/4/1139/509612/An-Integrated-Database-of-Chemosensitivity-to-55
enocitabine	SNB78		1	GI50		Single	https://aacrjournals.org/cancerres/article/62/4/1139/509612/An-Integrated-Database-of-Chemosensitivity-to-55
gemcitabine	U373MG		1	EC50		Single	https://www.sciencedirect.com/science/article/pii/S0014299998008838
fluorouracil	U251		1	GI50		Combination	https://aacrjournals.org/cancerres/article/62/4/1139/509612/An-Integrated-Database-of-Chemosensitivity-to-55
fluorouracil	SF95		1	GI50		Combination	https://aacrjournals.org/cancerres/article/62/4/1139/509612/An-Integrated-Database-of-Chemosensitivity-to-55
cannabidiol	SF126		1.2	IC50		Combination	https://www.ncbi.nlm.nih.gov/pmc/articles/PMC2806496/			Synergisim with THC
cannabidiol	U87MG		1.2	0.3		Combination	https://aacrjournals.org/mct/article/10/1/90/90939/A-Combined-Preclinical-Therapy-of-Cannabinoids-and
cannabidiol	HG19		1.2	0.3		Combination	https://aacrjournals.org/mct/article/10/1/90/90939/A-Combined-Preclinical-Therapy-of-Cannabinoids-and
gemcitabine	T98G		1.5	EC50		Single	https://www.sciencedirect.com/science/article/pii/S0014299998008838
gemcitabine	SF188		1.87	IC50		Single	https://www.sciencedirect.com/science/article/pii/S0006295202008766
arsenic-trioxide	U87MG		2	0.5		Single	https://www.sciencedirect.com/science/article/pii/S001429991730835X	EGFR, Activates Apoptosis and Autophagy	BrdU cell proliferation assay
arsenic-trioxide	A172		2	0.75		Single	https://www.sciencedirect.com/science/article/pii/S001429991730835X	EGFR, Activates Apoptosis and Autophagy	BrdU cell proliferation assay
arsenic-trioxide	U373	1, 2, 4 µM	2	Autophagy		Single	https://pubmed.ncbi.nlm.nih.gov/12727826/
arsenic-trioxide	U87MG	1, 2, 4 µM	2	Autophagy		Single	https://pubmed.ncbi.nlm.nih.gov/12727826/
arsenic-trioxide	U251	1, 2, 4 µM	2	Autophagy		Single	https://pubmed.ncbi.nlm.nih.gov/12727826/
arsenic-trioxide	GB1	1, 2, 4 µM	2	Autophagy		Single	https://pubmed.ncbi.nlm.nih.gov/12727826/
arsenic-trioxide	A172	1, 2, 4 µM	2	Autophagy		Single	https://pubmed.ncbi.nlm.nih.gov/12727826/
arsenic-trioxide	T98G	1, 2, 4 µM	2	Autophagy		Single	https://pubmed.ncbi.nlm.nih.gov/12727826/
arsenic-trioxide	U87MG	2, 5, 10, 20 µM	2	Autophagy		Single	https://www.sciencedirect.com/science/article/pii/S0014482713003418?via%3Dihub
arsenic-trioxide	U87MG	0.5, 1, 2 μM	2	MIC		Single	https://link.springer.com/article/10.1007/s13277-013-1601-6
arsenic-trioxide	U118MG	2 µM	2	Autophagy		Single	https://onlinelibrary.wiley.com/doi/10.1002/mc.20097
ubenimex	U251	0.5, 1, 2 µM	2	0.2		Single	https://www.oncotarget.com/article/22594/text/
ubenimex	U87	0.5, 1, 2 µM	2	0.2		Single	https://www.oncotarget.com/article/22594/text/
cannabidiol	T98G		2	0.5		Combination	https://aacrjournals.org/mct/article/10/1/90/90939/A-Combined-Preclinical-Therapy-of-Cannabinoids-and
azathioprine	592T 3D spheroid		5.3	IC50		Single	https://www.ncbi.nlm.nih.gov/pmc/articles/PMC7957120/
acyclovir	T98G	up to 500 μg/ml	2.2	0.7		Single	https://www.liebertpub.com/doi/abs/10.1089/10799900050023870
acyclovir	SNB19	up to 500 μg/ml	2.2	0.7		Single	https://www.liebertpub.com/doi/abs/10.1089/10799900050023870
acyclovir	U373	up to 500 μg/ml	2.2	0.7		Single	https://www.liebertpub.com/doi/abs/10.1089/10799900050023870
azathioprine	559T 3D spheroid		6	IC50		Single	https://www.ncbi.nlm.nih.gov/pmc/articles/PMC7957120/
arsenic-trioxide	U251MG		3	MIC		Single	https://www.spandidos-publications.com/or/41/6/3404		WST-1 assay
arsenic-trioxide	KG1	0.4-5 μM	3	IC50		Single	https://www.ncbi.nlm.nih.gov/pmc/articles/PMC6947003/		MTT assay
cannabidiol	PER547		3.239	ED50		Combination	https://www.mdpi.com/2072-6694/13/2/330/htm
melphalan	SF188/TR		3.3	IC50		Single	https://www.sciencedirect.com/science/article/pii/S0006295202008766
gemcitabine	T98G		3.75	ED50		Single	https://onlinelibrary.wiley.com/doi/full/10.1111/j.1742-7843.2008.00371.x
cannabidiol	D283		4.076	ED50		Combination	https://www.mdpi.com/2072-6694/13/2/330/htm
hydroxyurea	RG		4.31	EC50		Single	https://onlinelibrary.wiley.com/doi/full/10.1111/j.1742-7843.2008.00371.x
arsenic-trioxide	U87MG	2, 4, 8 µM	4.45	IC50		Single	https://www.ncbi.nlm.nih.gov/pmc/articles/PMC4914314/
arsenic-trioxide	U251	2, 4, 8 µM	4.67	IC50		Single	https://www.ncbi.nlm.nih.gov/pmc/articles/PMC4914314/
arsenic-trioxide	SHG44	2, 4, 8 µM	4.98	IC50		Single	https://www.ncbi.nlm.nih.gov/pmc/articles/PMC4914314/
arsenic-trioxide	C6		5	IC50		Single	https://cmbl.biomedcentral.com/articles/10.1186/s11658-018-0074-4	ROS
arsenic-trioxide	GS5		5	IC50		Single	https://www.mdpi.com/2072-6694/11/3/350/htm
arsenic-trioxide	17/02		5	IC50		Single	https://www.mdpi.com/2072-6694/11/3/350/htm
arsenic-trioxide	C6	0.5–8 µM	5	IC50		Single	https://www.ncbi.nlm.nih.gov/pmc/articles/PMC5870496/
arsenic-trioxide	U118MG	1–50 μM	5	0.5		Single	https://www.sciencedirect.com/science/article/pii/S0278691506003693
gabapentin	U251MG		5	MIC		Single	https://europepmc.org/article/pmc/pmc8112551
mercaptopurine	KUGBM8	5 μM	5	0.24		Single	https://www.frontiersin.org/articles/10.3389/fnins.2020.578316/full
fluorouracil	U87	5, 10, 20, 50, 100, 200	5	0.8		Combination	https://www.ncbi.nlm.nih.gov/pmc/articles/PMC4153358/
fluorouracil	F98	5, 10, 20, 50, 100, 200	5	0.8		Combination	https://www.ncbi.nlm.nih.gov/pmc/articles/PMC4153358/
eflornithine	U251MG	5 mM	5000	0.63		Combination	https://link.springer.com/article/10.1007/s11060-015-1799-9
eflornithine	T98	5 mM	5000	0.6		Combination	https://link.springer.com/article/10.1007/s11060-015-1799-9
eflornithine	D54	5 mM	5000	0.5		Combination	https://link.springer.com/article/10.1007/s11060-015-1799-9
eflornithine	A172	5 mM	5000	0.42		Combination	https://link.springer.com/article/10.1007/s11060-015-1799-9		WST-1 assay
eflornithine	9L		10000	0.45		Combination	https://pubmed.ncbi.nlm.nih.gov/8454482/
eflornithine	SH-SY5Y		20760	IC50		Combination	https://onlinelibrary.wiley.com/doi/10.1002/ijc.28139
eflornithine	BE(2)-C		33300	IC50		Combination	https://onlinelibrary.wiley.com/doi/10.1002/ijc.28139
eflornithine	SMS-KCNR		27510	IC50		Combination	https://onlinelibrary.wiley.com/doi/10.1002/ijc.28139
eflornithine	9L		20000	MIC		Combination	https://pubmed.ncbi.nlm.nih.gov/6403224/
cannabidiol	D425		5.46	ED50		Combination	https://www.mdpi.com/2072-6694/13/2/330/htm
arsenic-trioxide	C6	2, 4, 8 µM	5.56	IC50		Single	https://www.ncbi.nlm.nih.gov/pmc/articles/PMC4914314/
arsenic-trioxide	C6		5.6	IC50		Single	https://cmbl.biomedcentral.com/articles/10.1186/s11658-018-0074-4	ROS
arsenic-trioxide	9L	0.5–8 µM	5.6	IC50		Single	https://www.ncbi.nlm.nih.gov/pmc/articles/PMC5870496/
arsenic-trioxide	U87MG	4, 5, 6 µM	6	0.2		Single	https://aacrjournals.org/cancerres/article/68/1/266/540533/Arsenic-Trioxide-Sensitizes-Human-Glioma-Cells-but
arsenic-trioxide	U251MG	4, 5, 6 µM	6	0.2		Single	https://aacrjournals.org/cancerres/article/68/1/266/540533/Arsenic-Trioxide-Sensitizes-Human-Glioma-Cells-but
arsenic-trioxide	U343	4, 5, 6 µM	6	0.4		Single	https://aacrjournals.org/cancerres/article/68/1/266/540533/Arsenic-Trioxide-Sensitizes-Human-Glioma-Cells-but
arsenic-trioxide	U251N	4, 5, 6 µM	6	0.2		Single	https://aacrjournals.org/cancerres/article/68/1/266/540533/Arsenic-Trioxide-Sensitizes-Human-Glioma-Cells-but
arsenic-trioxide	T98G	4, 5, 6 µM	6	0.15		Single	https://aacrjournals.org/cancerres/article/68/1/266/540533/Arsenic-Trioxide-Sensitizes-Human-Glioma-Cells-but
arsenic-trioxide	U373MG	4, 5, 6 µM	6	0.3		Single	https://aacrjournals.org/cancerres/article/68/1/266/540533/Arsenic-Trioxide-Sensitizes-Human-Glioma-Cells-but
arsenic-trioxide	U118MG	2, 4, 6, 8 µM	6	0.5		Single	https://link.springer.com/article/10.1007/s00109-011-0763-1
fluorouracil	U87	0, 1, 10, 100, 1000	6	IC50	Synergistic	Combination	https://www.ncbi.nlm.nih.gov/pmc/articles/PMC7269785/		MTT assay	Synergism with TMZ
fluorouracil	GBL28	0, 1, 10, 100, 1000	7.8	IC50	Synergistic	Combination	https://www.ncbi.nlm.nih.gov/pmc/articles/PMC7269785/		MTT assay	Synergism with TMZ
melphalan	D283		6.8	IC50		Single	https://pubs.acs.org/doi/pdf/10.1021/jm960592p#
cannabidiol	IC-1425EPN		7.545	ED50		Combination	https://www.mdpi.com/2072-6694/13/2/330/htm
arsenic-trioxide	U87	8, 6, 4, 2, 1 and 0.5 μmol/L	8	0.2		Single	https://www.europeanreview.org/wp/wp-content/uploads/4875-4881-Mechanism-of-As2O3-induces-Apoptosis-of-glioma-U87-cells.pdf
acetazolamide	U373	0.25 to 8 µM	8	Reducing acidosis and hypoxia		Combination	https://www.sciencedirect.com/science/article/pii/S0968089613002903	Inducing hypoxia and reducing acidosis
acetazolamide	U251	0.25 to 8 µM	8	Reducing acidosis and hypoxia		Combination	https://www.sciencedirect.com/science/article/pii/S0968089613002903	Inducing hypoxia and reducing acidosis
acetazolamide	U87MG	0.25 to 8 µM	8	Reducing acidosis and hypoxia		Combination	https://www.sciencedirect.com/science/article/pii/S0968089613002903	Inducing hypoxia and reducing acidosis
acetazolamide	GaMG	0.25 to 8 µM	8	Reducing acidosis and hypoxia		Combination	https://www.sciencedirect.com/science/article/pii/S0968089613002903	Inducing hypoxia and reducing acidosis
gemcitabine	SF188/TR		8.83	IC50		Single	https://www.sciencedirect.com/science/article/pii/S0006295202008766
cannabidiol	U87	0.01–9 μm	9	No effect		Combination	https://www.ncbi.nlm.nih.gov/pmc/articles/PMC1576089/			Only reduced migration
arsenic-trioxide	U87MG	2, 5, 10, 20 µM	10	Apoptosis		Single	https://www.sciencedirect.com/science/article/pii/S0014482713003418?via%3Dihub
ribavirin	U87MG	10 µM	10	0.6		Single	https://www.spandidos-publications.com/or/39/2/537#b16-or-39-02-0537
ribavirin	U138MG	10 µM	10	0.25		Single	https://www.spandidos-publications.com/or/39/2/537#b16-or-39-02-0537
ribavirin	BT12	10, 50, or 100 μM	10	MIC		Single	https://www.ncbi.nlm.nih.gov/pmc/articles/PMC5814281/
ribavirin	BT16	10, 50, or 100 μM	10	MIC		Single	https://www.ncbi.nlm.nih.gov/pmc/articles/PMC5814281/
ribavirin	BT37	10, 50, or 100 μM	10	MIC		Single	https://www.ncbi.nlm.nih.gov/pmc/articles/PMC5814281/
zalcitabine	GBM_cellline_unknown	0.01 to 100 µM	10	1		Single	https://pubmed.ncbi.nlm.nih.gov/9673416/	potent anti-mitochondrial with apoptosis
gemcitabine	LN428		10	EC50		Single	https://www.sciencedirect.com/science/article/pii/S0014299998008838
fluorouracil	U87MG	0, 5, 10, 25, 50, 100	10	IC50		Combination	https://journals.plos.org/plosone/article?id=10.1371/journal.pone.0083877		XTT assay
cannabidiol	DKFZ-EP1NS		10.14	ED50		Combination	https://www.mdpi.com/2072-6694/13/2/330/htm
gemcitabine	Gl261		11	IC50		Single	https://www.nature.com/articles/7701115
melphalan	C6		11	IC50		Single	https://pubs.acs.org/doi/pdf/10.1021/jm960592p#
cannabidiol	T98G	0.1-100 μM	11	IC50		Combination	https://pubmed.ncbi.nlm.nih.gov/26504004/		MTT assay	Synergism with HSP inhibitors
cannabidiol	U87MG	0-20 µM	11.16	IC50		Combination	https://journals.plos.org/plosone/article?id=10.1371/journal.pone.0076918		MTT assay
gemcitabine	D247MG		12	EC50		Single	https://www.sciencedirect.com/science/article/pii/S0014299998008838
resveratrol	GSCs	25, 50, 100 µM	12.1	0.5		Combination	https://www.ncbi.nlm.nih.gov/pmc/articles/PMC5237623/
melphalan	D341		12.4	IC50		Single	https://pubs.acs.org/doi/pdf/10.1021/jm960592p#
cannabidiol	T98G	0-20 µM	13.41	IC50		Combination	https://journals.plos.org/plosone/article?id=10.1371/journal.pone.0076918		MTT assay
cannabidiol	GSC#30	0.5 to 50 μM	14.6	IC50		Combination	https://onlinelibrary.wiley.com/doi/full/10.1002/ijc.29573		MTT assay	synergisitic effect with carmustine
melphalan	RG2		15.2	IC50		Single	https://pubs.acs.org/doi/pdf/10.1021/jm960592p#
melphalan	D283MR		16.3	IC50		Single	https://pubs.acs.org/doi/pdf/10.1021/jm960592p#
cannabidiol	U87MG	0.1-100 μM	17	IC50		Combination	https://pubmed.ncbi.nlm.nih.gov/26504004/		MTT assay	Synergism with HSP inhibitors
cannabidiol	GSC#83	0.5 to 50 μM	19.3	IC50		Combination	https://onlinelibrary.wiley.com/doi/full/10.1002/ijc.29573		MTT assay	synergisitic effect with carmustine
cannabidiol	GSC#1	0.5 to 50 μM	19.4	IC50		Combination	https://onlinelibrary.wiley.com/doi/full/10.1002/ijc.29573		MTT assay	synergisitic effect with carmustine
arsenic-trioxide	A172	0.1, 1, 10, 100, 1000 µM	20	IC50		Single	https://onlinelibrary.wiley.com/doi/10.1111/j.1349-7006.2005.00114.x
gabapentin	U87	0.2, 2, 10, 20 µM	20	0.2		Single	https://link.springer.com/article/10.1007/s11060-016-2056-6
gabapentin	T98	0.2, 2, 10, 20 µM	20	0.2		Single	https://link.springer.com/article/10.1007/s11060-016-2056-6
cannabidiol	U87	0, 20, 30, 50 µM	20	0.4		Combination	https://link.springer.com/article/10.1007/s00018-006-6156-x	increase of ROS and glutathione depletion; Minimal effect on healthy glial cells	MTT assay
topiramate	U87	0.2, 2, 10, 20 µM	20	0.2		Combination	https://link.springer.com/article/10.1007/s11060-016-2056-6
topiramate	T98	0.2, 2, 10, 20 µM	20	0.2		Combination	https://link.springer.com/article/10.1007/s11060-016-2056-6
resveratrol	U87		20	0.5		Combination	https://www.ncbi.nlm.nih.gov/pmc/articles/PMC5237623/
resveratrol	U87MG	0,2.5, 5, 10, 20 μM	20	0.25	Synergistic	Combination	https://www.sciencedirect.com/science/article/pii/S0891584911011646	↓autophagy, ↑apoptosis, ↓cell viability, ↑chemosensitivity,↑cell death, ↓tumor volume, ↓ERK activity and LC3-II protein levels, ↑cleavage of PARP		Temozolomide; 100–400 µM (for in vitro) and 10 mg/kg/day (for in vivo); ip
resveratrol	GBM8401	0,2.5, 5, 10, 20 μM	20	No effect	Chemosensitizer	Combination	https://www.sciencedirect.com/science/article/pii/S0891584911011646			Temozolomide; 100–400 µM (for in vitro) and 10 mg/kg/day (for in vivo); ip
resveratrol	GBMSKH	0,2.5, 5, 10, 20 μM	20	No effect	Chemosensitizer	Combination	https://www.sciencedirect.com/science/article/pii/S0891584911011646			Temozolomide; 100–400 µM (for in vitro) and 10 mg/kg/day (for in vivo); ip
resveratrol	U87MG	20 µM	20	Increased radiosensitivity		Combination	https://journals.sagepub.com/doi/10.1177/1535370215622583
resveratrol	U87MG	In vitro	20	Increased radiosensitivity		Combination	https://onlinelibrary.wiley.com/doi/10.1002/mc.20416
resveratrol	GSCs	25, 50, 100 µM	22	0.5		Combination	https://www.ncbi.nlm.nih.gov/pmc/articles/PMC5237623/
gemcitabine	LN319		25	EC50		Single	https://www.sciencedirect.com/science/article/pii/S0014299998008838
cannabidiol	U87		25	IC50		Combination	https://jpet.aspetjournals.org/content/308/3/838	Decrease mitochondrial oxidative metabolism
cannabidiol	U373		25	IC50		Combination	https://jpet.aspetjournals.org/content/308/3/838	Decrease mitochondrial oxidative metabolism
resveratrol	SHG44	1, 5, 10, 25, 50 µM	25	0.3	Additive	Combination	https://www.ncbi.nlm.nih.gov/pmc/articles/PMC6493617/	Induction of cell cycle arrest in the G2/M phase, ↑expression of GFAP, down-regulation of MMP-9 expression, inhibition of cell migration, ↑ROS production, activation of AMPK, inhibition of mTOR signaling, down-regulation of Bcl-2, ↓tumor volume, ↓Ki-67 expression		Temozolomide; 100 µM (for in vitro) and 68 mg/kg/day (for in vivo); oral
fludarabine-phosphate	U87	0, 5, 10, 25, 50, 100, 250, 500, 1000 and 2500 μm	27.03	IC50		Single	https://febs.onlinelibrary.wiley.com/doi/full/10.1111/febs.15372		WST1
ribavirin	AM38	0.1–1,000 µM	27.9	IC50		Single	https://www.ncbi.nlm.nih.gov/pmc/articles/PMC4214453/
gemcitabine	C6	5.0, 10.0, 15.0, 20.0, 25.0 and 30.0 μM	30	0.3		Single	https://www.sciencedirect.com/science/article/pii/S0006899309000535		CCK-8 assay
hydroxyurea	U87		30	0.5		Single	https://academic.oup.com/neuro-oncology/article/20/5/642/4584141?login=true
hydroxyurea	MGG4		30	0.4		Single	https://academic.oup.com/neuro-oncology/article/20/5/642/4584141?login=true
hydroxyurea	MGG6		30	0.3		Single	https://academic.oup.com/neuro-oncology/article/20/5/642/4584141?login=true
hydroxyurea	MGG8		30	0.4		Single	https://academic.oup.com/neuro-oncology/article/20/5/642/4584141?login=true
hydroxyurea	MGG18		30	0.2		Single	https://academic.oup.com/neuro-oncology/article/20/5/642/4584141?login=true
hydroxyurea	MGG23		30	0.3		Single	https://academic.oup.com/neuro-oncology/article/20/5/642/4584141?login=true
hydroxyurea	MGG24		30	0.3		Single	https://academic.oup.com/neuro-oncology/article/20/5/642/4584141?login=true
hydroxyurea	MGG29		30	0.2		Single	https://academic.oup.com/neuro-oncology/article/20/5/642/4584141?login=true
hydroxyurea	rGBMa		30	0.2		Single	https://academic.oup.com/neuro-oncology/article/20/5/642/4584141?login=true
hydroxyurea	rGBMb		30	0.3		Single	https://academic.oup.com/neuro-oncology/article/20/5/642/4584141?login=true
ribavirin	U87	30 or 50 μM over 6 days	30	MIC		Single	https://www.nature.com/articles/onc2016457
ribavirin	U251	30 or 50 μM over 6 days	30	MIC		Single	https://www.nature.com/articles/onc2016457
ribavirin	LN18	30 or 50 μM over 6 days	30	MIC		Single	https://www.nature.com/articles/onc2016457
ribavirin	SF767	30 or 50 μM over 6 days	30	MIC		Single	https://www.nature.com/articles/onc2016457
ribavirin	T98G	30 or 50 μM over 6 days	30	MIC		Single	https://www.nature.com/articles/onc2016457
ribavirin	9L	30 or 50 μM over 6 days	30	MIC		Single	https://www.nature.com/articles/onc2016457
ribavirin	F98	30 or 50 μM over 6 days	30	MIC		Single	https://www.nature.com/articles/onc2016457
ribavirin	C6	30 or 50 μM over 6 days	30	MIC		Single	https://www.nature.com/articles/onc2016457
ribavirin	GB1A	30 or 50 μM over 6 days	30	MIC		Single	https://www.nature.com/articles/onc2016457
ribavirin	1113	30 or 50 μM over 6 days	30	MIC		Single	https://www.nature.com/articles/onc2016457
resveratrol	U87	0, 30, 100 µM	30	0.4	Additive	Combination	https://www.ncbi.nlm.nih.gov/pmc/articles/PMC3635906/	↑autophagy, abrogation of temozolomide-induced G2 arrest, ↑gammaH2AX, pATM and pChk2, ↑cyclin B and pRb levels, ↓pWee1 and pCdk1 levels, induction of mitotic catastrophe (aberrant chromosome condensation and mitotic phenotype, micronuclei and nuclearfragmentation, abnormal/triple mitosis, ↑percentages of irregular nuclei and large nuclei), ↓clonogenic growth, ↑senescence		Temozolomide; 100 µM
resveratrol	U251	0, 30, 100 µM	30	0.6	Additive	Combination	https://www.ncbi.nlm.nih.gov/pmc/articles/PMC3635906/			Temozolomide; 100 µM
resveratrol	U251MG	7.5, 15 and 30 µM	30	0.5	Synergistic	Combination	https://www.sciencedirect.com/science/article/pii/S0304383514008027	Temozolomide; 10 mg/kg/day and thrice a week; ip	Inhibition of temozolomide-induced autophagy and promotion of apoptosis (up to 15 µM resveratrol), inhibition of ERK1/2-dependent autophagy	Synergism with TMZ/ curcumin
resveratrol	C6	7.5, 15 and 30 µM	30	0.5	Synergistic	Combination	https://www.sciencedirect.com/science/article/pii/S0304383514008027	Temozolomide; 10 mg/kg/day and thrice a week; ip	Inhibition of temozolomide-induced autophagy and promotion of apoptosis (up to 15 µM resveratrol), inhibition of ERK1/2-dependent autophagy	Synergism with TMZ/ curcumin
gemcitabine	CCFSTTG1		31	IC50		Single	https://www.nature.com/articles/nature17987
gemcitabine	KALS1		31	IC50		Single	https://www.nature.com/articles/nature17987
gemcitabine	KINGS1		31	IC50		Single	https://www.nature.com/articles/nature17987
gemcitabine	LN229		31	IC50		Single	https://www.nature.com/articles/nature17987
gemcitabine	SKNBE2		31	IC50		Single	https://www.nature.com/articles/nature17987
gemcitabine	SKNDZ		31	IC50		Single	https://www.nature.com/articles/nature17987
gemcitabine	SKNFI		31	IC50		Single	https://www.nature.com/articles/nature17987
gemcitabine	U87MG		31	IC50		Single	https://www.nature.com/articles/nature17987
resveratrol	T98G	2, 4, 8, 10, 16 and 32 µM	32	No effect	Chemosensitizer	Combination	https://onlinelibrary.wiley.com/doi/10.1002/jcp.27409	↓cell viability and proliferation, ↑apoptosis (↑Cleaved caspase-3 and Bax, ↓XIAP and Bcl‐2), suppression of Wnt signaling pathway, downregulation of MGMT expression		Temozolomide; 400 µM (for in vitro) and 25 mg/kg//day (for in vivo); ip
resveratrol	U138	2, 4, 8, 10, 16 and 32 µM	32	No effect	Chemosensitizer	Combination	https://onlinelibrary.wiley.com/doi/10.1002/jcp.27409			Temozolomide; 400 µM (for in vitro) and 25 mg/kg//day (for in vivo); ip
resveratrol	GSCs	25, 50, 100 µM	33	0.5		Combination	https://www.ncbi.nlm.nih.gov/pmc/articles/PMC5237623/
didox	T98G	0, 50, 100, 200, 400, 800 µM	35	IC50		Single	https://link.springer.com/article/10.1007/s00280-003-0611-2		MTT assay
melphalan	S5188		35.4	IC50		Single	https://pubs.acs.org/doi/pdf/10.1021/jm960592p#
gemcitabine	C6		39	IC50		Single	https://www.nature.com/articles/7701115
resveratrol	U138	0, 30, 100 µM	39	0.5	Additive	Combination	https://www.ncbi.nlm.nih.gov/pmc/articles/PMC3635906/			Temozolomide; 100 µM
melphalan	HGG	40µM : 400µM	40	0.25		Single	https://journals.plos.org/plosone/article?id=10.1371/journal.pone.0061512#pone-0061512-g001
melphalan	DIPG	40µM : 400µM	40	0.25		Single	https://journals.plos.org/plosone/article?id=10.1371/journal.pone.0061512#pone-0061512-g001
zalcitabine	HTB10	40, 400, 1000 µM	40	MIC		Single	https://link.springer.com/article/10.1007/BF00971324
resveratrol	GSCs	25, 50, 100 µM	44	0.5		Combination	https://www.ncbi.nlm.nih.gov/pmc/articles/PMC5237623/
resveratrol	RT2		46.8	IC50		Combination	https://pubmed.ncbi.nlm.nih.gov/15041740/
ribavirin	ONS76	50 µM for ONS-76 and 100 µM for D425	50	0.75		Single	https://thejns.org/pediatrics/view/journals/j-neurosurg-pediatr/27/4/article-p482.xml
resveratrol	GL261	1–50 μM	50	Apoptosis		Combination	https://academic.oup.com/carcin/article/29/1/62/2476730	Inhibit thymidine uptake
resveratrol	C6	1–50 μM	50	Apoptosis		Combination	https://academic.oup.com/carcin/article/29/1/62/2476730	Inhibit thymidine uptake
resveratrol	U87MG	1–50 μM	50	Apoptosis		Combination	https://academic.oup.com/carcin/article/29/1/62/2476730	Inhibit thymidine uptake
resveratrol	DBTRG	50 µM	50	MIC		Combination	https://www.ncbi.nlm.nih.gov/pmc/articles/PMC6431513/	↑mitochondrial ROS levels, ↑activation of TRPM2 channel, ↑caspase 3 activity, ↑influx of Ca2+ into the cell through TRPM2 channel	MTT assay	Synergism with Paclitaxel; Paclitaxel; 50 µM
melphalan	D341MR		52.4	IC50		Single	https://pubs.acs.org/doi/pdf/10.1021/jm960592p#
ribavirin	A172	0.1–1,000 µM	53.6	IC50		Single	https://www.ncbi.nlm.nih.gov/pmc/articles/PMC4214453/
ribavirin	T98G	0.1–1,000 µM	55	IC50		Single	https://www.ncbi.nlm.nih.gov/pmc/articles/PMC4214453/
melphalan	DAOY		55.4	IC50		Single	https://pubs.acs.org/doi/pdf/10.1021/jm960592p#
ribavirin	U87MG	0.1–1,000 µM	59.7	IC50		Single	https://www.ncbi.nlm.nih.gov/pmc/articles/PMC4214453/
celecoxib	LN18	10, 20, 30, 60, 90, 120uM	60	MIC		Combination	https://www.ncbi.nlm.nih.gov/pmc/articles/PMC8457578/	Decrease OXPHOS caused by TMZ-mediated resistance	MTS assay	30 µM celecoxib + 250uM TMZ
celecoxib	LN229	10, 20, 30, 60, 90, 120uM	60	MIC	Synergistic	Combination	https://www.ncbi.nlm.nih.gov/pmc/articles/PMC8457578/	Decrease OXPHOS caused by TMZ-mediated resistance	MTS assay	30 µM celecoxib + 250uM TMZ
fludarabine-phosphate	RADH87	0, 5, 10, 25, 50, 100, 250, 500, 1000 and 2500 μm	66.59	IC50		Single	https://febs.onlinelibrary.wiley.com/doi/full/10.1111/febs.15372		WST1
melphalan	C6MR		74.9	IC50		Single	https://pubs.acs.org/doi/pdf/10.1021/jm960592p#
resveratrol	SU2		75	Increased radiosensitivity		Combination	https://www.sciencedirect.com/science/article/pii/S1347861315002224
ribavirin	YH13	0.1–1,000 µM	76.9	IC50		Single	https://www.ncbi.nlm.nih.gov/pmc/articles/PMC4214453/
resveratrol	C6	0.1, 1, 5, 10, 100 µM	78	IC50		Combination	https://www.frontiersin.org/articles/10.3389/fnins.2021.702817/full
gemcitabine	RG		78.28	ED50		Single	https://onlinelibrary.wiley.com/doi/full/10.1111/j.1742-7843.2008.00371.x
zonisamide	C6	0.78, 1.56, 3.12, 6.25, 12.50, 25, 50, 100, 200 μM	80	IC50		Combination	https://www.itmedicalteam.pl/articles/zonisamide-antiproliferative-and-antioxidant-effects-on-c6-glioma-cancer-cell-model-102699.html		decreasing GSH level
resveratrol	GIC400	20 and 40 µM	83	IC50	Synergistic	Combination	https://www.spandidos-publications.com/or/35/1/343#f2-or-35-01-0343	↓cell viability, induction of apoptosis, activation of DSBs/pATM/pATR/p53 pathway, inhibition of self-renewal capacity and promotion of cell differentiation, inactivation of STAT3, inhibition of tumor growth	MTT assay	Temozolomide; 200 and 400 µM (for in vitro) and 68 mg/kg/day (for in vivo); oral
resveratrol	GIC411	20 and 40 µM	83	IC50	Synergistic	Combination	https://www.spandidos-publications.com/or/35/1/343#f2-or-35-01-0343		MTT assay	Temozolomide; 200 and 400 µM (for in vitro) and 68 mg/kg/day (for in vivo); oral
resveratrol	T98G	0 to 200 μM	85.26	IC50		Combination	https://www.sciencedirect.com/science/article/pii/S0887233317301522
didox	LNZ308	0, 50, 100, 200, 400, 800 µM	98	IC50		Single	https://link.springer.com/article/10.1007/s00280-003-0611-2		MTT assay
arsenic-trioxide	T98G	0.1, 1, 10, 100, 1000 µM	100	IC50		Single	https://onlinelibrary.wiley.com/doi/10.1111/j.1349-7006.2005.00114.x
decitabine	GL261OVA GDC (GDCs)	1, 10, 100, 1000 µM	100	0.2		Single	https://www.ncbi.nlm.nih.gov/pmc/articles/PMC5007044/	Hypomethylating agent that increase imunne-sensitivity
decitabine	GL261OVA GIC (GICs)	1, 10, 100, 1000 µM	100	0.4		Single	https://www.ncbi.nlm.nih.gov/pmc/articles/PMC5007044/	Hypomethylating agent that increase imunne-sensitivity
ribavirin	D425	50 µM for ONS-76 and 100 µM for D425	100	0.3		Single	https://thejns.org/pediatrics/view/journals/j-neurosurg-pediatr/27/4/article-p482.xml
adenosine	U343MG	10, 100 µM	100	Proliferation		Single	https://www.ncbi.nlm.nih.gov/pmc/articles/PMC7589183/
didox	U87	0, 20, 40, 60, 80, 100	100	0.2		Single	https://link.springer.com/article/10.1007/s11051-020-04802-0
inosine	U87MG	100 µM	100	Proliferation		Single	https://link.springer.com/article/10.1023/A:1025699932270
inosine	U251MG	100 µM	100	Proliferation		Single	https://link.springer.com/article/10.1023/A:1025699932270
inosine	U138MG	100 µM	100	Proliferation		Single	https://link.springer.com/article/10.1023/A:1025699932270
acetazolamide	U87	100 µM	100	No effect		Combination	https://www.science.org/doi/pdf/10.1126/scitranslmed.aar2238			chemosensitizer with TMZ in xenografts
acetazolamide	U251	100 µM	100	No effect		Combination	https://www.science.org/doi/pdf/10.1126/scitranslmed.aar2238			chemosensitizer with TMZ in xenografts
acetazolamide	GSCs	100 µM	100	No effect		Combination	https://www.science.org/doi/pdf/10.1126/scitranslmed.aar2238			chemosensitizer with TMZ in xenografts
acetazolamide	U251N spheroids	100 μM	100	No effect	Chemosensitizer	Combination	https://www.sciencedirect.com/science/article/pii/S0939641116306221			chemosensitizer with TMZ
acetazolamide	BTSC spheroids	100 μM	100	No effect	Chemosensitizer	Combination	https://www.sciencedirect.com/science/article/pii/S0939641116306221			chemosensitizer with TMZ
celecoxib	1321N1	10-, 20-, or 100 µM	100	0.5		Combination	https://www.ncbi.nlm.nih.gov/pmc/articles/PMC6763415/	Inhibiting COX2 and Akt activation	MTT assay
celecoxib	SW1088	10-, 20-, or 100 µM	100	0.3		Combination	https://www.ncbi.nlm.nih.gov/pmc/articles/PMC6763415/	Inhibiting COX2 and Akt activation	MTT assay
resveratrol	GSCs	10, 50, 100, 200 μM	100	0.27		Combination	https://journals.plos.org/plosone/article?id=10.1371/journal.pone.0169854				MTT assay
resveratrol	T98G	0, 200, 400, 600, 800 µM	100	IC50	Synergistic	Combination	https://www.spandidos-publications.com/or/27/6/2050	↑chemosensitivity, ↑apoptotic morphology (such as nuclear and cytoplasmic condensation and chromatin aggregation), ↑cleavage of caspase-3, ↓intracellular level and nuclear translocation of NF-κB, repression of MGMT expression		Temozolomide; 100 µM
resveratrol	RG2	25, 50, 75 and 100 µM	100	MIC	Synergistic	Combination	https://www.ncbi.nlm.nih.gov/pmc/articles/PMC7494018/	Inhibition of growth cell, down-regulation of MGMT overexpression, ↓expression of STAT3, ↓survivin and Bcl-2 levels, Inhibition of STAT3/Bcl-2/survivin signaling pathway		Temozolomide; 250, 500, 750 and 1000 µM
resveratrol	LN18	25, 50, 75 and 100 µM	100	No effect	Chemosensitizer	Combination	https://www.ncbi.nlm.nih.gov/pmc/articles/PMC7494018/			Temozolomide; 250, 500, 750 and 1000 µM
resveratrol	LN428	25, 50, 75 and 100 µM	100	No effect	Chemosensitizer	Combination	https://www.ncbi.nlm.nih.gov/pmc/articles/PMC7494018/			Temozolomide; 250, 500, 750 and 1000 µM
resveratrol	CD133		100	Increased radiosensitivity		Combination	https://onlinelibrary.wiley.com/doi/10.1002/jcp.22806	inhibit STAT3 signaling
melphalan	SF126		103	IC50		Single	https://pubs.acs.org/doi/pdf/10.1021/jm960592p#
fluorouracil	U87	3.125 µM to 400 µM	118	IC50		Combination	https://dergipark.org.tr/en/pub/tmsj/issue/57652/819208		MTT assay
didox	wt1119	0, 50, 100, 200, 400, 800 µM	132	IC50		Single	https://link.springer.com/article/10.1007/s00280-003-0611-2		MTT assay
melphalan	DAOYMR		140.4	IC50		Single	https://pubs.acs.org/doi/pdf/10.1021/jm960592p#
resveratrol	C6	0 to 200 μM	145.42	IC50		Combination	https://www.sciencedirect.com/science/article/pii/S0887233317301522
gabapentin	LN229	50, 100, 200 µM	200	No effect		Single	https://archepilepsy.org/en/investigation-of-the-effects-of-antiepileptics-on-mitotic-proliferation-in-glioblastoma-and-neuroblastoma-in-vitro-cell-cultures-13606
didox	U87MG	0, 50, 100, 200, 400, 800 µM	252	IC50		Single	https://link.springer.com/article/10.1007/s00280-003-0611-2		MTT assay
ribavirin	U251MG	0.1–1,000 µM	257.7	IC50		Single	https://www.ncbi.nlm.nih.gov/pmc/articles/PMC4214453/
gemcitabine	U373		282	IC50		Single	https://www.nature.com/articles/7701115
fluorouracil	T98G	50, 100, 200, 300, 400, and 500 μM	382.35	IC50		Combination	https://www.researchsquare.com/article/rs-649109/v1		MTT assay
fluorouracil	U118	50, 100, 200, 300, 400, and 500 μM	396.56	IC50		Combination	https://www.researchsquare.com/article/rs-649109/v1
brinzolamide	U87	400 µM	400	No effect	Chemosensitizer	Combination	https://www.mdpi.com/1422-0067/23/1/157/htm			chemosensitizer with TMZ
brinzolamide	U251	400 µM	400	No effect	Chemosensitizer	Combination	https://www.mdpi.com/1422-0067/23/1/157/htm			chemosensitizer with TMZ
brinzolamide	GSCs	400 µM	400	No effect	Chemosensitizer	Combination	https://www.mdpi.com/1422-0067/23/1/157/htm			chemosensitizer with TMZ
levodopa	C6	1, 5, 10, 100, 500, 1000 µM	500	0.2		Single	https://www.sciencedirect.com/science/article/pii/S002432050202204X
celecoxib	GSCs	500, 100, 50, 10, 1, 0.1 and 0 µM	500	IC50		Combination	https://www.ncbi.nlm.nih.gov/pmc/articles/PMC8122466/		MTT assay
ribavirin	U138MG	0.1–1,000 µM	664.2	IC50		Single	https://www.ncbi.nlm.nih.gov/pmc/articles/PMC4214453/
zidovudine	U251		800	Increased radiosensitivity		Combination	https://www.sciencedirect.com/science/article/pii/S0006291X0602818X	Inhibiting telomerase activity
gemcitabine	SNB78		1000	GI50		Single	https://aacrjournals.org/cancerres/article/62/4/1139/509612/An-Integrated-Database-of-Chemosensitivity-to-55
zalcitabine	C6	40, 400, 1000 µM	1000	No effect		Single	https://link.springer.com/article/10.1007/BF00971324
zalcitabine	HTB11	40, 400, 1000 µM	1000	No effect		Single	https://link.springer.com/article/10.1007/BF00971324
zalcitabine	N1E115	40, 400, 1000 µM	1000	MIC		Single	https://link.springer.com/article/10.1007/BF00971324
fluorouracil	SNB75		1000	GI50		Combination	https://aacrjournals.org/cancerres/article/62/4/1139/509612/An-Integrated-Database-of-Chemosensitivity-to-55
fluorouracil	SNB78		1000	GI50		Combination	https://aacrjournals.org/cancerres/article/62/4/1139/509612/An-Integrated-Database-of-Chemosensitivity-to-55
fluorouracil	SF268		1000	GI50		Combination	https://aacrjournals.org/cancerres/article/62/4/1139/509612/An-Integrated-Database-of-Chemosensitivity-to-55
inositol	ICb1299	1, 2.5, 5 mM	5000	0.8		Single	https://www.nature.com/articles/s41467-021-22379-7	inhibits mTOR pathway activation		medulloblastoma
inositol	hNSC	1, 2.5, 5 mM	5000	No effect		Single	https://www.nature.com/articles/s41467-021-22379-7	inhibits mTOR pathway activation
fludarabine-phosphate	HSRGBM1, JHH520, NCH421k, NCH644, BTSC23, BTSC233, BTSC268, BTSC349, BTSC407	4.33 nM to 25 μM				Single	https://doi.org/10.3390/cells9122689			Ranked 24th in AUC among 231 drugs screened (Exact IC50s not mentioned)
ubenimex	U87M	0.5mg/ml		chemosensitizer with BRD4 inhibition		Single	https://www.ncbi.nlm.nih.gov/pmc/articles/PMC5542215/
ubenimex	T98G	0.5mg/ml		chemosensitizer with BRD4 inhibition		Single	https://www.ncbi.nlm.nih.gov/pmc/articles/PMC5542215/
ubenimex	U251	0.5mg/ml		chemosensitizer with BRD4 inhibition		Single	https://www.ncbi.nlm.nih.gov/pmc/articles/PMC5542215/
temozolomide	U87		311	IC50		Anti-brain cancer	https://www.ncbi.nlm.nih.gov/pmc/articles/PMC8586660/
temozolomide	U87R		597	IC50		Anti-brain cancer	https://www.ncbi.nlm.nih.gov/pmc/articles/PMC8586660/
temozolomide	U251		517	IC50		Anti-brain cancer	https://www.ncbi.nlm.nih.gov/pmc/articles/PMC8586660/
temozolomide	U251R		721	IC50		Anti-brain cancer	https://www.ncbi.nlm.nih.gov/pmc/articles/PMC8586660/
temozolomide	U343		410	IC50		Anti-brain cancer	https://www.ncbi.nlm.nih.gov/pmc/articles/PMC8586660/
temozolomide	U343R		594	IC50		Anti-brain cancer	https://www.ncbi.nlm.nih.gov/pmc/articles/PMC8586660/
temozolomide	GSY03		433	IC50		Anti-brain cancer	https://www.ncbi.nlm.nih.gov/pmc/articles/PMC8586660/
lomustine	U87		55	IC50		Anti-brain cancer	https://www.ncbi.nlm.nih.gov/pmc/articles/PMC8586660/
lomustine	U87R		86	IC50		Anti-brain cancer	https://www.ncbi.nlm.nih.gov/pmc/articles/PMC8586660/
lomustine	U251		44	IC50		Anti-brain cancer	https://www.ncbi.nlm.nih.gov/pmc/articles/PMC8586660/
lomustine	U251R		48	IC50		Anti-brain cancer	https://www.ncbi.nlm.nih.gov/pmc/articles/PMC8586660/
lomustine	U343		96	IC50		Anti-brain cancer	https://www.ncbi.nlm.nih.gov/pmc/articles/PMC8586660/
lomustine	U343R		71	IC50		Anti-brain cancer	https://www.ncbi.nlm.nih.gov/pmc/articles/PMC8586660/
lomustine	GSY03		12	IC50		Anti-brain cancer	https://www.ncbi.nlm.nih.gov/pmc/articles/PMC8586660/
lomustine	U87MG		68.1	ED50		Anti-brain cancer	10.3171/2014.10.JNS14759
bevacizumab	SW1088		1.7	IC50		Anti-brain cancer	https://www.ncbi.nlm.nih.gov/pmc/articles/PMC5732757/
bevacizumab	SW1783		1.2	IC50		Anti-brain cancer	https://www.ncbi.nlm.nih.gov/pmc/articles/PMC5732757/
bevacizumab	U87MG		0.95	IC50		Anti-brain cancer	https://www.ncbi.nlm.nih.gov/pmc/articles/PMC5732757/
bevacizumab	A172		2	IC50		Anti-brain cancer	https://www.ncbi.nlm.nih.gov/pmc/articles/PMC5732757/
bevacizumab	U251		0.6	IC50		Anti-brain cancer	https://www.ncbi.nlm.nih.gov/pmc/articles/PMC5732757/
bevacizumab	GAMG		1.5	IC50		Anti-brain cancer	https://www.ncbi.nlm.nih.gov/pmc/articles/PMC5732757/
bevacizumab	SNB19		0.45	IC50		Anti-brain cancer	https://www.ncbi.nlm.nih.gov/pmc/articles/PMC5732757/
doxorubicin	U87		0.05512	IC50		Anti-brain cancer	https://d-nb.info/1096550954/34/
doxorubicin	A172		0.04877	IC50		Anti-brain cancer	https://d-nb.info/1096550954/34/
doxorubicin	LN443		0.06286	IC50		Anti-brain cancer	https://d-nb.info/1096550954/34/
doxorubicin	U118		0.04107	IC50		Anti-brain cancer	https://d-nb.info/1096550954/34/
everolimus	SF7761		6.22	IC50		Anti-brain cancer	https://www.ncbi.nlm.nih.gov/pmc/articles/PMC5783612/
carmustine	U251		320	IC50		Anti-brain cancer	https://www.ncbi.nlm.nih.gov/pmc/articles/PMC5949383/
temozolomide	U251		1250	IC50		Anti-brain cancer	https://www.ncbi.nlm.nih.gov/pmc/articles/PMC5949383/
carmustine	SWOZ2-BCNU		64.357	IC50		Anti-brain cancer	https://www.europeanreview.org/wp/wp-content/uploads/5065-5071-MiR-21-enhanced-glioma-cells-resistance-to-BCNU.pdf
carmustine	U87-GSC		504.3	IC50		Anti-brain cancer	https://www.frontiersin.org/articles/10.3389/fnmol.2018.00130/full
carmustine	primary-GSC		395	IC50		Anti-brain cancer	https://www.frontiersin.org/articles/10.3389/fnmol.2018.00130/full
fotemustine	A172		50	IC50		Single	https://journals.lww.com/anti-cancerdrugs/Abstract/1999/04000/Cytotoxic_effects_of_two_gamma_linoleic_salts.10.aspx
fotemustine	U373MG		133	IC50		Single	https://journals.lww.com/anti-cancerdrugs/Abstract/1999/04000/Cytotoxic_effects_of_two_gamma_linoleic_salts.10.aspx
hydroxyurea	U937		115	IC50		Single	https://www.researchgate.net/publication/49608168_Anti-Tumoral_and_Toxicological_Studies_with_2-4-3-2-Chloroethyl-3-Nitrosoureidobutyl-Naphthalimide_a_Novel_Nitrosourea_Molecule
fluorouracil	U937		4.7	IC50		Combination	https://www.researchgate.net/publication/49608168_Anti-Tumoral_and_Toxicological_Studies_with_2-4-3-2-Chloroethyl-3-Nitrosoureidobutyl-Naphthalimide_a_Novel_Nitrosourea_Molecule
carmustine	U937		12.3	IC50		Anti-brain cancer	https://www.researchgate.net/publication/49608168_Anti-Tumoral_and_Toxicological_Studies_with_2-4-3-2-Chloroethyl-3-Nitrosoureidobutyl-Naphthalimide_a_Novel_Nitrosourea_Molecule
doxorubicin	SK-N-SH		10	0.91		Anti-brain cancer	https://www.researchgate.net/publication/49608168_Anti-Tumoral_and_Toxicological_Studies_with_2-4-3-2-Chloroethyl-3-Nitrosoureidobutyl-Naphthalimide_a_Novel_Nitrosourea_Molecule
doxorubicin	IMR-32		10	0.41		Anti-brain cancer	https://www.researchgate.net/publication/49608168_Anti-Tumoral_and_Toxicological_Studies_with_2-4-3-2-Chloroethyl-3-Nitrosoureidobutyl-Naphthalimide_a_Novel_Nitrosourea_Molecule
eflornithine	BE(2)-C		29000	IC50		Combination	https://www.scirp.org/journal/paperinformation.aspx?paperid=77062			Neuroblastoma
eflornithine	SMS-KCNR		28000	IC50		Combination	https://www.scirp.org/journal/paperinformation.aspx?paperid=77062			Neuroblastoma
eflornithine	SU-DIPGVI		60.56	IC50		Combination	https://unsworks.unsw.edu.au/bitstreams/39a08c4c-ef1b-4fa8-86cd-68d5ea7d0c3d/download			DIPG
eflornithine	HSJD-DIPG007		40.27	IC50		Combination	https://unsworks.unsw.edu.au/bitstreams/39a08c4c-ef1b-4fa8-86cd-68d5ea7d0c3d/download			DIPG
eflornithine	HSJD-DIPG008		41.36	IC50		Combination	https://unsworks.unsw.edu.au/bitstreams/39a08c4c-ef1b-4fa8-86cd-68d5ea7d0c3d/download			DIPG
eflornithine	VUMC-DIPG10		47.16	IC50		Combination	https://unsworks.unsw.edu.au/bitstreams/39a08c4c-ef1b-4fa8-86cd-68d5ea7d0c3d/download			DIPG
eflornithine	HSJD-DIPG011		40.69	IC50		Combination	https://unsworks.unsw.edu.au/bitstreams/39a08c4c-ef1b-4fa8-86cd-68d5ea7d0c3d/download			DIPG
eflornithine	HSJD-DIPG012		40.76	IC50		Combination	https://unsworks.unsw.edu.au/bitstreams/39a08c4c-ef1b-4fa8-86cd-68d5ea7d0c3d/download			DIPG
eflornithine	HSJD-DIPG013		33.43	IC50		Combination	https://unsworks.unsw.edu.au/bitstreams/39a08c4c-ef1b-4fa8-86cd-68d5ea7d0c3d/download			DIPG
eflornithine	SU-DIPGXVII		47.58	IC50		Combination	https://unsworks.unsw.edu.au/bitstreams/39a08c4c-ef1b-4fa8-86cd-68d5ea7d0c3d/download			DIPG
eflornithine	BE(2)-C		3000	IC50		Combination	https://www.oncotarget.com/article/2768/text/
eflornithine	SMS-KCNR		10600	IC50		Combination	https://www.oncotarget.com/article/2768/text/
eflornithine	CHLA90		25800	IC50		Combination	https://www.oncotarget.com/article/2768/text/
eflornithine	MRC5		90000	IC50		Combination	https://www.nature.com/articles/s41467-021-20896-z
eflornithine	NHA		70000	IC50		Combination	https://www.nature.com/articles/s41467-021-20896-z
eflornithine	SUDIPGXIII		35000	IC50		Combination	https://www.nature.com/articles/s41467-021-20896-z
eflornithine	SUDIPGVI		60000	IC50		Combination	https://www.nature.com/articles/s41467-021-20896-z
eflornithine	HSJDDIPG007		40000	IC50		Combination	https://www.nature.com/articles/s41467-021-20896-z
eflornithine	HSJDDIPG008		40000	IC50		Combination	https://www.nature.com/articles/s41467-021-20896-z
eflornithine	SU-DIPGXVII		50000	IC50		Combination	https://www.nature.com/articles/s41467-021-20896-z			Glioma
everolimus	P60.T3		17.77	IC50		Anti-brain cancer	https://www.nature.com/articles/s41588-018-0209-6/			Glioma
everolimus	P60.T6		6.654	IC50		Anti-brain cancer	https://www.nature.com/articles/s41588-018-0209-6/			Glioma
everolimus	P61.T1		1.101	IC50		Anti-brain cancer	https://www.nature.com/articles/s41588-018-0209-6/			Glioma
everolimus	P62.T1		192.9	IC50		Anti-brain cancer	https://www.nature.com/articles/s41588-018-0209-6/			Glioma
everolimus	P62.T2		194.6	IC50		Anti-brain cancer	https://www.nature.com/articles/s41588-018-0209-6/			Glioma
everolimus	P62.T3		3.384	IC50		Anti-brain cancer	https://www.nature.com/articles/s41588-018-0209-6/			Glioma
everolimus	P62.T4		8.146	IC50		Anti-brain cancer	https://www.nature.com/articles/s41588-018-0209-6/			Glioma
everolimus	P63.T		5.982	IC50		Anti-brain cancer	https://www.nature.com/articles/s41588-018-0209-6/			Glioma
everolimus	P64.T1		12.17	IC50		Anti-brain cancer	https://www.nature.com/articles/s41588-018-0209-6/			Glioma
everolimus	P55.TI1		61.14	IC50		Anti-brain cancer	https://www.nature.com/articles/s41588-018-0209-6/			Glioma
everolimus	P65.T		2.197	IC50		Anti-brain cancer	https://www.nature.com/articles/s41588-018-0209-6/			Glioma
everolimus	P68.T1		226.6	IC50		Anti-brain cancer	https://www.nature.com/articles/s41588-018-0209-6/			Glioma
everolimus	P70.T2		5.586	IC50		Anti-brain cancer	https://www.nature.com/articles/s41588-018-0209-6/			Glioma
everolimus	P71.T1		10.79	IC50		Anti-brain cancer	https://www.nature.com/articles/s41588-018-0209-6/			Glioma
everolimus	P72.T4		8.023	IC50		Anti-brain cancer	https://www.nature.com/articles/s41588-018-0209-6/			Glioma
everolimus	P73.T1		6.802	IC50		Anti-brain cancer	https://www.nature.com/articles/s41588-018-0209-6/			Glioma
everolimus	P56.TR1		1.723	IC50		Anti-brain cancer	https://www.nature.com/articles/s41588-018-0209-6/			Glioma
everolimus	P56.TR3		7.296	IC50		Anti-brain cancer	https://www.nature.com/articles/s41588-018-0209-6/			Glioma
everolimus	P56.TR5		875	IC50		Anti-brain cancer	https://www.nature.com/articles/s41588-018-0209-6/			Glioma
everolimus	P74.T1		7.06	IC50		Anti-brain cancer	https://www.nature.com/articles/s41588-018-0209-6/			Glioma
everolimus	P75.T1		2.185	IC50		Anti-brain cancer	https://www.nature.com/articles/s41588-018-0209-6/			Glioma
everolimus	P57.TI1		1.28	IC50		Anti-brain cancer	https://www.nature.com/articles/s41588-018-0209-6/			Glioma
everolimus	P57.TI4		5.868	IC50		Anti-brain cancer	https://www.nature.com/articles/s41588-018-0209-6/			Glioma
everolimus	P57.TI3		1.122	IC50		Anti-brain cancer	https://www.nature.com/articles/s41588-018-0209-6/			Glioma
everolimus	P58.TI1p		3.514	IC50		Anti-brain cancer	https://www.nature.com/articles/s41588-018-0209-6/			Glioma
everolimus	P58.TI2p		7.056	IC50		Anti-brain cancer	https://www.nature.com/articles/s41588-018-0209-6/			Glioma
everolimus	P58.TIn		104.2	IC50		Anti-brain cancer	https://www.nature.com/articles/s41588-018-0209-6/			Glioma
everolimus	P77.T1		6.94	IC50		Anti-brain cancer	https://www.nature.com/articles/s41588-018-0209-6/			Glioma
everolimus	P78.T1		2.879	IC50		Anti-brain cancer	https://www.nature.com/articles/s41588-018-0209-6/			Glioma
everolimus	P81.T1		2.2	IC50		Anti-brain cancer	https://www.nature.com/articles/s41588-018-0209-6/			Glioma
everolimus	P59.TRn		3.553	IC50		Anti-brain cancer	https://www.nature.com/articles/s41588-018-0209-6/			Glioma
everolimus	P59.TR1p		6.287	IC50		Anti-brain cancer	https://www.nature.com/articles/s41588-018-0209-6/			Glioma
everolimus	P59.TR2p		9.59	IC50		Anti-brain cancer	https://www.nature.com/articles/s41588-018-0209-6/			Glioma
everolimus	P82.T1		7.162	IC50		Anti-brain cancer	https://www.nature.com/articles/s41588-018-0209-6/			Glioma
everolimus	P5.TIL		15.18	IC50		Anti-brain cancer	https://www.nature.com/articles/s41588-018-0209-6/			Glioma
everolimus	P5.TIR		23.07	IC50		Anti-brain cancer	https://www.nature.com/articles/s41588-018-0209-6/			Glioma
everolimus	P6.T		20.64	IC50		Anti-brain cancer	https://www.nature.com/articles/s41588-018-0209-6/			Glioma
everolimus	P7.T		5.246	IC50		Anti-brain cancer	https://www.nature.com/articles/s41588-018-0209-6/			Glioma
everolimus	P8.T		8.185	IC50		Anti-brain cancer	https://www.nature.com/articles/s41588-018-0209-6/			Glioma
everolimus	P9.T		4.167	IC50		Anti-brain cancer	https://www.nature.com/articles/s41588-018-0209-6/			Glioma
everolimus	P84.T1		4.364	IC50		Anti-brain cancer	https://www.nature.com/articles/s41588-018-0209-6/			Glioma
everolimus	P10.TI		2.441	IC50		Anti-brain cancer	https://www.nature.com/articles/s41588-018-0209-6/			Glioma
everolimus	P11.T		19.73	IC50		Anti-brain cancer	https://www.nature.com/articles/s41588-018-0209-6/			Glioma
everolimus	P12.T		14.7	IC50		Anti-brain cancer	https://www.nature.com/articles/s41588-018-0209-6/			Glioma
everolimus	P13.T		3.768	IC50		Anti-brain cancer	https://www.nature.com/articles/s41588-018-0209-6/			Glioma
everolimus	P85.T1		1.715	IC50		Anti-brain cancer	https://www.nature.com/articles/s41588-018-0209-6/			Glioma
everolimus	P85.T2		213.5	IC50		Anti-brain cancer	https://www.nature.com/articles/s41588-018-0209-6/			Glioma
everolimus	P14.TI		8.42	IC50		Anti-brain cancer	https://www.nature.com/articles/s41588-018-0209-6/			Glioma
everolimus	P15.T		6.74	IC50		Anti-brain cancer	https://www.nature.com/articles/s41588-018-0209-6/			Glioma
everolimus	P16.T		3.845	IC50		Anti-brain cancer	https://www.nature.com/articles/s41588-018-0209-6/			Glioma
everolimus	P17.T		88.99	IC50		Anti-brain cancer	https://www.nature.com/articles/s41588-018-0209-6/			Glioma
everolimus	P18.T		8.893	IC50		Anti-brain cancer	https://www.nature.com/articles/s41588-018-0209-6/			Glioma
everolimus	P19.T		201.6	IC50		Anti-brain cancer	https://www.nature.com/articles/s41588-018-0209-6/			Glioma
everolimus	P20.T		7.87	IC50		Anti-brain cancer	https://www.nature.com/articles/s41588-018-0209-6/			Glioma
everolimus	P21.TI1		7.782	IC50		Anti-brain cancer	https://www.nature.com/articles/s41588-018-0209-6/			Glioma
everolimus	P21.TI2		3.757	IC50		Anti-brain cancer	https://www.nature.com/articles/s41588-018-0209-6/			Glioma
everolimus	P23.T		39.34	IC50		Anti-brain cancer	https://www.nature.com/articles/s41588-018-0209-6/			Glioma
everolimus	P24.T1		8.222	IC50		Anti-brain cancer	https://www.nature.com/articles/s41588-018-0209-6/			Glioma
everolimus	P24.T2		22.48	IC50		Anti-brain cancer	https://www.nature.com/articles/s41588-018-0209-6/			Glioma
everolimus	P25.T		13.15	IC50		Anti-brain cancer	https://www.nature.com/articles/s41588-018-0209-6/			Glioma
everolimus	P26.T		24.03	IC50		Anti-brain cancer	https://www.nature.com/articles/s41588-018-0209-6/			Glioma
everolimus	P27.T		3.847	IC50		Anti-brain cancer	https://www.nature.com/articles/s41588-018-0209-6/			Glioma
everolimus	P29.T		1.421	IC50		Anti-brain cancer	https://www.nature.com/articles/s41588-018-0209-6/			Glioma
everolimus	P5.TR		8.227	IC50		Anti-brain cancer	https://www.nature.com/articles/s41588-018-0209-6/			Glioma
everolimus	P30.T		14.88	IC50		Anti-brain cancer	https://www.nature.com/articles/s41588-018-0209-6/			Glioma
everolimus	P86.T1		6.127	IC50		Anti-brain cancer	https://www.nature.com/articles/s41588-018-0209-6/			Glioma
everolimus	P31.T		5.117	IC50		Anti-brain cancer	https://www.nature.com/articles/s41588-018-0209-6/			Glioma
everolimus	P32.T		12.25	IC50		Anti-brain cancer	https://www.nature.com/articles/s41588-018-0209-6/			Glioma
everolimus	P33.T		8.429	IC50		Anti-brain cancer	https://www.nature.com/articles/s41588-018-0209-6/			Glioma
everolimus	P34.T		22.5	IC50		Anti-brain cancer	https://www.nature.com/articles/s41588-018-0209-6/			Glioma
everolimus	P35.T2		1.502	IC50		Anti-brain cancer	https://www.nature.com/articles/s41588-018-0209-6/			Glioma
everolimus	P21.TR		1.829	IC50		Anti-brain cancer	https://www.nature.com/articles/s41588-018-0209-6/			Glioma
everolimus	P36.TIp		4.204	IC50		Anti-brain cancer	https://www.nature.com/articles/s41588-018-0209-6/			Glioma
everolimus	P36.TIn		8.781	IC50		Anti-brain cancer	https://www.nature.com/articles/s41588-018-0209-6/			Glioma
everolimus	P37.T		5.49	IC50		Anti-brain cancer	https://www.nature.com/articles/s41588-018-0209-6/			Glioma
everolimus	P38.T		1.601	IC50		Anti-brain cancer	https://www.nature.com/articles/s41588-018-0209-6/			Glioma
everolimus	P39.T		4.005	IC50		Anti-brain cancer	https://www.nature.com/articles/s41588-018-0209-6/			Glioma
everolimus	P40.T		10.08	IC50		Anti-brain cancer	https://www.nature.com/articles/s41588-018-0209-6/			Glioma
everolimus	P14.TR		5.097	IC50		Anti-brain cancer	https://www.nature.com/articles/s41588-018-0209-6/			Glioma
everolimus	P87.T1		7.312	IC50		Anti-brain cancer	https://www.nature.com/articles/s41588-018-0209-6/			Glioma
everolimus	P41.TR1		6.796	IC50		Anti-brain cancer	https://www.nature.com/articles/s41588-018-0209-6/			Glioma
everolimus	P41.TR2		4.187	IC50		Anti-brain cancer	https://www.nature.com/articles/s41588-018-0209-6/			Glioma
everolimus	P41.TR3		3.544	IC50		Anti-brain cancer	https://www.nature.com/articles/s41588-018-0209-6/			Glioma
everolimus	P42.TI1		195.9	IC50		Anti-brain cancer	https://www.nature.com/articles/s41588-018-0209-6/			Glioma
everolimus	P42.TI3		3.658	IC50		Anti-brain cancer	https://www.nature.com/articles/s41588-018-0209-6/			Glioma
everolimus	P43.T		4.399	IC50		Anti-brain cancer	https://www.nature.com/articles/s41588-018-0209-6/			Glioma
everolimus	P44.T		3.128	IC50		Anti-brain cancer	https://www.nature.com/articles/s41588-018-0209-6/			Glioma
everolimus	P45.T		1.861	IC50		Anti-brain cancer	https://www.nature.com/articles/s41588-018-0209-6/			Glioma
everolimus	P46.T		8.107	IC50		Anti-brain cancer	https://www.nature.com/articles/s41588-018-0209-6/			Glioma
everolimus	P47.T		3.5	IC50		Anti-brain cancer	https://www.nature.com/articles/s41588-018-0209-6/			Glioma
everolimus	P10.TRp		1.127	IC50		Anti-brain cancer	https://www.nature.com/articles/s41588-018-0209-6/			Glioma
everolimus	P10.TRn		3.054	IC50		Anti-brain cancer	https://www.nature.com/articles/s41588-018-0209-6/			Glioma
everolimus	P48.T		5.729	IC50		Anti-brain cancer	https://www.nature.com/articles/s41588-018-0209-6/			Glioma
everolimus	P88.T1		7.344	IC50		Anti-brain cancer	https://www.nature.com/articles/s41588-018-0209-6/			Glioma
everolimus	P49.T		54.16	IC50		Anti-brain cancer	https://www.nature.com/articles/s41588-018-0209-6/			Glioma
everolimus	P89.T1		4.756	IC50		Anti-brain cancer	https://www.nature.com/articles/s41588-018-0209-6/			Glioma
everolimus	P90.T1		5.345	IC50		Anti-brain cancer	https://www.nature.com/articles/s41588-018-0209-6/			Glioma
everolimus	P91.T1		209	IC50		Anti-brain cancer	https://www.nature.com/articles/s41588-018-0209-6/			Glioma
everolimus	P50.T		53.68	IC50		Anti-brain cancer	https://www.nature.com/articles/s41588-018-0209-6/			Glioma
everolimus	P51.T		4.537	IC50		Anti-brain cancer	https://www.nature.com/articles/s41588-018-0209-6/			Glioma
everolimus	P52.T		3.82	IC50		Anti-brain cancer	https://www.nature.com/articles/s41588-018-0209-6/			Glioma
everolimus	P92.T1		4.065	IC50		Anti-brain cancer	https://www.nature.com/articles/s41588-018-0209-6/			Glioma
everolimus	P54.T		2.454	IC50		Anti-brain cancer	https://www.nature.com/articles/s41588-018-0209-6/			Glioma
everolimus	P1.T		3.309	IC50		Anti-brain cancer	https://www.nature.com/articles/s41588-018-0209-6/			Glioma
everolimus	P2.T		4.786	IC50		Anti-brain cancer	https://www.nature.com/articles/s41588-018-0209-6/			Glioma
everolimus	P3.T		32.35	IC50		Anti-brain cancer	https://www.nature.com/articles/s41588-018-0209-6/			Glioma
everolimus	P4.T		3.43	IC50		Anti-brain cancer	https://www.nature.com/articles/s41588-018-0209-6/			Other brain tumors
everolimus	P209.T1		2.294	IC50		Anti-brain cancer	https://www.nature.com/articles/s41588-018-0209-6/			Other brain tumors
everolimus	P211.T1		4.421	IC50		Anti-brain cancer	https://www.nature.com/articles/s41588-018-0209-6/			Other brain tumors
everolimus	P212.T1		7.54	IC50		Anti-brain cancer	https://www.nature.com/articles/s41588-018-0209-6/			Other brain tumors
everolimus	P213.T1		8.551	IC50		Anti-brain cancer	https://www.nature.com/articles/s41588-018-0209-6/			Other brain tumors
everolimus	P215.T1		10.97	IC50		Anti-brain cancer	https://www.nature.com/articles/s41588-018-0209-6/			Other brain tumors
everolimus	P216.T1		12.21	IC50		Anti-brain cancer	https://www.nature.com/articles/s41588-018-0209-6/			Other brain tumors
everolimus	P217.T1		4.414	IC50		Anti-brain cancer	https://www.nature.com/articles/s41588-018-0209-6/			Other brain tumors
everolimus	P218.T1		57.7	IC50		Anti-brain cancer	https://www.nature.com/articles/s41588-018-0209-6/			Other brain tumors
everolimus	P219.T1		9.587	IC50		Anti-brain cancer	https://www.nature.com/articles/s41588-018-0209-6/			Other brain tumors
everolimus	P220.T1		7.985	IC50		Anti-brain cancer	https://www.nature.com/articles/s41588-018-0209-6/			Other brain tumors
everolimus	P221.T1		33.84	IC50		Anti-brain cancer	https://www.nature.com/articles/s41588-018-0209-6/
gemcitabine	U87		5	0.79		Single	https://www.biorxiv.org/content/10.1101/2022.12.14.520491v1.supplementary-material
gemcitabine	U87vIII		5	0.79		Single	https://www.biorxiv.org/content/10.1101/2022.12.14.520491v1.supplementary-material
gemcitabine	T98G		5	0.79		Single	https://www.biorxiv.org/content/10.1101/2022.12.14.520491v1.supplementary-material
cladribine	U87		5	0.82		Single	https://www.biorxiv.org/content/10.1101/2022.12.14.520491v1.supplementary-material
cladribine	U87vIII		5	0.8		Single	https://www.biorxiv.org/content/10.1101/2022.12.14.520491v1.supplementary-material
cladribine	T98G		5	0.38		Single	https://www.biorxiv.org/content/10.1101/2022.12.14.520491v1.supplementary-material
clofarabine	U87		5	0.81		Single	https://www.biorxiv.org/content/10.1101/2022.12.14.520491v1.supplementary-material
clofarabine	U87vIII		5	0.77		Single	https://www.biorxiv.org/content/10.1101/2022.12.14.520491v1.supplementary-material
clofarabine	T98G		5	0.63		Single	https://www.biorxiv.org/content/10.1101/2022.12.14.520491v1.supplementary-material
doxorubicin	U87		5	0.9		Anti-brain cancer	https://www.biorxiv.org/content/10.1101/2022.12.14.520491v1.supplementary-material
doxorubicin	U87vIII		5	0.87		Anti-brain cancer	https://www.biorxiv.org/content/10.1101/2022.12.14.520491v1.supplementary-material
doxorubicin	T98G		5	0.73		Anti-brain cancer	https://www.biorxiv.org/content/10.1101/2022.12.14.520491v1.supplementary-material
decitabine	TS603		0.5	0.96		Single	https://academic.oup.com/neuro-oncology/article/23/1/76/5901083			ODG
decitabine	T98G		1	Apoptosis		Single	High throughput screening of patient specific tumour cells: towards personalised treatment in recurrent glioblastoma multiforme
everolimus	TS18		2.021	IC50		Anti-brain cancer	High throughput screening of patient specific tumour cells: towards personalised treatment in recurrent glioblastoma multiforme
carmustine	TS18		1.417	IC50		Anti-brain cancer	High throughput screening of patient specific tumour cells: towards personalised treatment in recurrent glioblastoma multiforme
celecoxib	TS20		0.211	IC50		Combination	High throughput screening of patient specific tumour cells: towards personalised treatment in recurrent glioblastoma multiforme
everolimus	TS20		0	IC50		Anti-brain cancer	High throughput screening of patient specific tumour cells: towards personalised treatment in recurrent glioblastoma multiforme
gemcitabine	TS20		15.708	IC50		Single	High throughput screening of patient specific tumour cells: towards personalised treatment in recurrent glioblastoma multiforme
gemcitabine	BK3		1.871	IC50		Single	High throughput screening of patient specific tumour cells: towards personalised treatment in recurrent glioblastoma multiforme
carmustine	GS1		1.199	IC50		Anti-brain cancer	High throughput screening of patient specific tumour cells: towards personalised treatment in recurrent glioblastoma multiforme
everolimus	TS6		13.904	IC50		Anti-brain cancer	High throughput screening of patient specific tumour cells: towards personalised treatment in recurrent glioblastoma multiforme
celecoxib	TS6		2.864	IC50		Combination	High throughput screening of patient specific tumour cells: towards personalised treatment in recurrent glioblastoma multiforme
celecoxib	TS9		133.433	IC50		Combination	High throughput screening of patient specific tumour cells: towards personalised treatment in recurrent glioblastoma multiforme
melphalan	TS9		0.007	IC50		Single	High throughput screening of patient specific tumour cells: towards personalised treatment in recurrent glioblastoma multiforme
gemcitabine	TS9		0.138	IC50		Single	High throughput screening of patient specific tumour cells: towards personalised treatment in recurrent glioblastoma multiforme
carmustine	TS17		3.911	IC50		Anti-brain cancer	High throughput screening of patient specific tumour cells: towards personalised treatment in recurrent glioblastoma multiforme
everolimus	TS17		0.371	IC50		Anti-brain cancer	High throughput screening of patient specific tumour cells: towards personalised treatment in recurrent glioblastoma multiforme
acetazolamide	NSC6539		53	IC50		Combination	https://www.ncbi.nlm.nih.gov/pmc/articles/PMC5326494/			Neuroblastoma
acetazolamide	NSC6562		56	IC50		Combination	https://www.ncbi.nlm.nih.gov/pmc/articles/PMC5326494/			Neuroblastoma
acetazolamide	SH-SY5Y		45	IC50		Combination	https://www.ncbi.nlm.nih.gov/pmc/articles/PMC5326494/			Neuroblastoma
acetazolamide	SK-N-SH		42	IC50		Combination	https://www.ncbi.nlm.nih.gov/pmc/articles/PMC5326494/			Neuroblastoma
acetazolamide	SK-N-BE(2)		49	IC50		Combination	https://www.ncbi.nlm.nih.gov/pmc/articles/PMC5326494/			Neuroblastoma

## Sheet: Table_S14_Preclinical_NonBrain
	Example of in vitro cytotoxicity for drugs with no results in brain cancer
	Subtype	Cell line	Dosage	IC50/ effect	Reference	MOA
Fotemustine	Skin	HTB140	100 µM	60% reduction in viability	https://www.karger.com/Article/Abstract/316333
	Skin	B16F10		257 µM	https://acsjournals.onlinelibrary.wiley.com/doi/10.1002/(SICI)1097-0142(19980201)82:3%3C495::AID-CNCR11%3E3.0.CO;2-X
	Skin	SK-MEL-28		774 µM	https://acsjournals.onlinelibrary.wiley.com/doi/10.1002/(SICI)1097-0142(19980201)82:3%3C495::AID-CNCR11%3E3.0.CO;2-X
	Skin	SK-MEL-1		930 µM	https://acsjournals.onlinelibrary.wiley.com/doi/10.1002/(SICI)1097-0142(19980201)82:3%3C495::AID-CNCR11%3E3.0.CO;2-X
	Skin	A375		220 μM	https://www.sciencedirect.com/science/article/pii/S022352340300014X
Eflornithine	Ovarian	SKOV3		90.5 µM	https://www.mdpi.com/1422-0067/22/19/10255/htm#app1-ijms-22-10255
	Ovarian	A2780		81.6 µM	https://www.mdpi.com/1422-0067/22/19/10255/htm#app1-ijms-22-10255
	Pancreatic	HPNE		17 mM	www.ajcr.us /ISSN:2156-6976/ajcr0027826/
	Pancreatic	L3.6pl		4.2 mM	www.ajcr.us /ISSN:2156-6976/ajcr0027826/
	Pancreatic	Panc-1		3.8 mM	www.ajcr.us /ISSN:2156-6976/ajcr0027826/
	Pancreatic	Su 86.86		10.4 mM	www.ajcr.us /ISSN:2156-6976/ajcr0027826/
	Pancreatic	BxPC-3		14.4 mM	www.ajcr.us /ISSN:2156-6976/ajcr0027826/
	Pancreatic	AsPC-1		11.8 mM	www.ajcr.us /ISSN:2156-6976/ajcr0027826/
	Pancreatic	Capan-1		13.2 mM	www.ajcr.us /ISSN:2156-6976/ajcr0027826/
	Pancreatic	PanO2		0.5 mM	www.ajcr.us /ISSN:2156-6976/ajcr0027826/
	Pancreatic	CHO-K1		4.2 mM	www.ajcr.us /ISSN:2156-6976/ajcr0027826/
	Pancreatic	CHOMG		0.05 mM	www.ajcr.us /ISSN:2156-6976/ajcr0027826/
Adapalene	Breast	MDA-MB-468		17.57 µM	https://www.frontiersin.org/articles/10.3389/fphar.2022.958443/full
	Breast	MDA-MB-231		19.54 µM	https://www.frontiersin.org/articles/10.3389/fphar.2022.958443/full
	Breast	MCF-7		24.28 µM	https://www.frontiersin.org/articles/10.3389/fphar.2022.958443/full
	Breast	4T1		14.7 µM	https://www.frontiersin.org/articles/10.3389/fphar.2022.958443/full
	Ovarian	ES2		10.36 μM	https://www.sciencedirect.com/science/article/pii/S0045206819306157?via%3Dihub
	Breast	MDA-MB-231		21.18 µM	https://www.ncbi.nlm.nih.gov/pmc/articles/PMC9298514/
	Breast	MCF-7		25.36 µM	https://www.ncbi.nlm.nih.gov/pmc/articles/PMC9298514/
	Breast	MDA-MB-468		18.75 µM	https://www.ncbi.nlm.nih.gov/pmc/articles/PMC9298514/
	Breast	4T1		13.43 µM	https://www.ncbi.nlm.nih.gov/pmc/articles/PMC9298514/
	Colon	DLD1		4.43 µM	https://www.ncbi.nlm.nih.gov/pmc/articles/PMC4626183/
	Colorectal	LoVo		7.135 µM	https://www.ncbi.nlm.nih.gov/pmc/articles/PMC4626183/
	Prostate	RM-1	0, 0.156, 0.312, 0.625, 1.25, 2.5, 5, 10, 20, and 40 μM	8.23 μM at 24 h and 3.08 μM at 48 h	https://www.frontiersin.org/articles/10.3389/fphar.2022.801624/full
Dobutamine	osteosarcoma	MG-63		"The percentage of MG-63 cells in G2/M phases was significantly increased at dobutamine concentrations of 25 and 50 µM"	https://www.ncbi.nlm.nih.gov/pmc/articles/PMC4887865/
	Gastric	SGC-7901		27.16, 21.25, and 16.84 μmol/L at 24, 48 and 72 h	https://www.ncbi.nlm.nih.gov/pmc/articles/PMC4258577/
	myleoma	H929, ARP-1, and OCI-MY5		23.31 ± 0.36, 27.10 ± 1.35, and 21.40 ± 0.85 μM	https://academic.oup.com/abbs/article/48/12/1135/2333804
Inositol
Trifluridine	Cervical	HeLa		13.4 µM (24 hrs)	https://www.ncbi.nlm.nih.gov/pmc/articles/PMC4240496/
	Breast	breast cancer xenografts		50 mg/kg/day FTD p.o. (b.i.d.) reduced xenograft size	https://www.ncbi.nlm.nih.gov/pmc/articles/PMC4240496/
Valaciclovir
Sofosbuvir	Hepatic	Huh7, SNU449, SNU475, HepG2 and Hep3B	4 µM	Mixed result on proliferation (increased, reduced, no effect)	https://www.ncbi.nlm.nih.gov/pmc/articles/PMC7565876/
	Breast	MCF7	4 µM	no effect on cell proliferation and migration	https://www.ncbi.nlm.nih.gov/pmc/articles/PMC7565876/
	Prostate	LnCAP	4 µM	increased proliferation	https://www.ncbi.nlm.nih.gov/pmc/articles/PMC7565876/
Lamivudine	Colon			halted disease progression in 25% of patients in phase II trial	https://aacrjournals.org/cancerdiscovery/article-abstract/12/6/1462/699170/Reverse-Transcriptase-Inhibition-Disrupts-Repeat?redirectedFrom=fulltext
	Esophageal	Eca109, Eca9706	0.025 mM	Enhanced radiosensitivity	https://www.spandidos-publications.com/10.3892/or.2016.4819
	Hepatic	HepG2.2.15	300 µM	Not effective	https://www.europeanreview.org/article/19312
Brivudine	Breast	MDAMB231	brivudine derivatives	EC50: 0.32 µM to 2.7 µM	https://orca.cardiff.ac.uk/id/eprint/55645/1/U584164.pdf
	Prostate	PC3	brivudine derivatives	EC50: 1.4-6.9 µM	https://orca.cardiff.ac.uk/id/eprint/55645/1/U584164.pdf
	Cervical	HeLa		160 µM was cytostatic	https://www.ncbi.nlm.nih.gov/pmc/articles/PMC5131913/
	Leukemia	L1210		38 µM	https://www.ncbi.nlm.nih.gov/pmc/articles/PMC5131913/
	lung fibroblast cell cultures			poor cytotoic with minimal cytotoxic concentration ⩾100 μM	https://www.ncbi.nlm.nih.gov/pmc/articles/PMC5131913/
Didanosine	Colon	HCT-116	6 µM	50% reducion in viability	https://www.ncbi.nlm.nih.gov/pmc/articles/PMC3281941/	Synergisticaly effective with azidothymidine
	Colon	SkMel-28	6 µM	35% reducion in viability	https://www.ncbi.nlm.nih.gov/pmc/articles/PMC3281941/	Synergisticaly effective with azidothymidine
	Melanoma	MelJuso	6 µM	30% reducion in viability	https://www.ncbi.nlm.nih.gov/pmc/articles/PMC3281941/	Synergisticaly effective with azidothymidine
	Colon	Jurkat	6 µM	40% reducion in viability	https://www.ncbi.nlm.nih.gov/pmc/articles/PMC3281941/	Synergisticaly effective with azidothymidine
Ezetimibe	Prostate	LNCaP xenograft	30 mg/kg/d	reduced tumor growth	https://www.ncbi.nlm.nih.gov/pmc/articles/PMC2665761/
	Prostate	PTEN-null mice	30 mg/kg/day HFHC, p.o		Allott et al., (2018)	Androgen↓, Ki67↓, TUNEL H score↑
*		LNCaP cell-derived xenograft mouse models	30 mg/kg/day HFHC, p.o		Solomon et al., (2009)	Ki67↓, TUNEL H score↑, CD31↓, Caveolin-1↓, fibroblast↓, TSP-1↑, SMA↑
*		RM1 cell-derived xenograft mouse models, mTORC2−/− mice	30 mg/kg/day, alone, p.o		Wang et al., (2022)	Akt↓, mTORC2↓, CPT1A↑, CD8+ lymphocyte↑
*
*	Urinary bladder	T24 cell-derived xenograft mouse models	30 mg/kg/day HFHC, p.o		Yang et al., (2021)	Nanog↓, CD44↓, KLF4↓, ALDH1A1↓, ox-LDL induced-CD36/JAK2/STAT3 axis↓
*	Breast	MDA-MB-231 cell-derived xenograft mouse models	30 mg/kg/day HFHC, p.o		Pelton et al., (2014)	Ki67↓, TUNEL H score↑, CD31↓, SMA↑
*	Liver	PTEN-null mice	50 mg/kg/day. HFD, p.o		Miura et al., (2019)	TNF-α↓, IL-1β↓, CCL2↓, F4/80-positive macrophage↓, Ki67↓, PCNA↓, VEGF↓, CD31↓, Col1a1↓, TIMP- 1↓, TGF- β↓
*		MUP-uPA mice, DEN-treated WT mice	10 mg/kg/day HFHC, p.o		Ribas et al., (2021)	Col1a1↓, Acta2↓, Spp1↓, Pd-1L (cd274) ↓, Ctla4↓, entpd2↓, Ly6d↓, Afp↓, Gpc3↓, Birc5↓, Cd44↓
*	Pancreatic	PDC-derived xenograft mouse models	5 mg/day. alone, i.p		Nicolle et al., (2017)	N1C1L1↓
*	Colorectal	NPC1L1−/− mice	NA	reduced tumorigenesis	https://www.ncbi.nlm.nih.gov/pmc/articles/PMC4378275/	p-c-Jun↓, p-ERK↓, Caspase-1 p20↓, β-catenin↓
*	Renal cell carcinoma	Renca cell-derived xenograft mouse models	30 mg/kg/day. alone, p.o	enhances antitumor immunity	https://www.ncbi.nlm.nih.gov/pmc/articles/PMC8776603/	CD8+ lymphocyte↑
*	melanoma	B16 cell-derived xenograft mouse models	30 mg/kg/day. alone, p.o	enhances antitumor immunity	https://www.ncbi.nlm.nih.gov/pmc/articles/PMC8776603/	CD8+ lymphocyte↑
Zidovudine	Esophageal	Eca109, Eca9706	0.02 mM	Enhanced radiosensitivity	https://www.spandidos-publications.com/10.3892/or.2016.4819
	Prostate	DU145		24 µM	https://drugs.ncats.io/drug/4B9XT59T7S
	Breast	MCF-7		22 µM	https://drugs.ncats.io/drug/4B9XT59T7S
	T-cell leukemia	CEM		14 µM	https://pubmed.ncbi.nlm.nih.gov/9192804/
Azathiopurine	Pancreatic				https://www.ncbi.nlm.nih.gov/pmc/articles/PMC4506209/
Rifamcyin
Zonisamide	head and neck			86.46 to 150.5 μM	https://www.ncbi.nlm.nih.gov/pmc/articles/PMC7953640/
Topiramate	Ovarian	OVCAR5, IGROV1, SKOV3, OVCAR433, and HEY OC		1.2 to 1.8 mM	https://www.gynecologiconcology-online.net/article/S0090-8258(17)30471-7/fulltext
Zalcitabine	Liver	Proliferating HepaRG	128, 8, 4, 2, 1, 0.5, 0.25, or 0 μM ddC for 15 days	0.2 ± 0.05 μM	https://www.sciencedirect.com/science/article/pii/S0021925820002021
Zalcitabine	Liver	Differentiated HepaRG		22 ± 1 μM	https://www.sciencedirect.com/science/article/pii/S0021925820002021
Zalcitabine	Liver	THLE-2		1.6 ± 2 μM	https://www.sciencedirect.com/science/article/pii/S2472555222079734
* from Table 1, Gu J, Zhu N, Li HF, Zhang CJ, Gong YZ, Liao DF, Qin L. Ezetimibe and Cancer: Is There a Connection? Front Pharmacol. 2022 Jul 18;13:831657. doi: 10.3389/fphar.2022.831657. PMID: 35924044; PMCID: PMC9340271.

## Sheet: Table_S15_CSF_Bioavailability
Suggestion for testing	Prediction	Drugs	BBB permeability	Log2 BB	Log2BB range	Log2 BB source	Plasma unbound %	Notes	Studied organism	Condition	Dosage	Plasma conc.	ABC transporter Interaction	ABC transporter reference	Reference
Selected	Single	fotemustine	Permeable	-2.12		Calculated from literature		Fotemustine conc. in the CSF reached 23% of plasma level					No info		https://www.ncbi.nlm.nih.gov/pmc/articles/PMC3988896/
Selected	Single	clofarabine	Poor CSF bioavailability	-4.32		Calculated from literature	0.53	The median CSF penetration was 5% (range, 3-26%) in non-human primates, but this concentration may be cytotoxic. Also, clofarabine was found sub-cytotoxic in vivo in mice (BB ratio = 0.12 ± 0.05).	Monkey		2.3 mg/kg (∼46 mg/m2) of clofarabine given i.v. over 2 hours		Substrate	https://www.ncbi.nlm.nih.gov/pmc/articles/PMC3531552/	https://aacrjournals.org/clincancerres/article/11/16/5981/185632/Plasma-and-Cerebrospinal-Fluid-Pharmacokinetics-of
Selected	Single	enocitabine	Poor CSF bioavailability	No info											https://www.scopus.com/record/display.uri?eid=2-s2.0-0020644825&origin=inward
Selected	Single	trifluridine	Non-permeable	No info				Protein binding of trifluridine in human plasma is > 96%							https://www.ema.europa.eu/en/documents/product-information/lonsurf-epar-product-information_en.pdf; https://drugs.ncats.io/drug/RMW9V5RW38#pharmacokinetics
Selected	Single	lamivudine	Permeable	-1.43		Calculated from literature		Lamivudine brain concentrations were 37% (23–64%) of plasma					ABCC1-3 inhibitor, ABCG2 substrate	https://pubmed.ncbi.nlm.nih.gov/17172311/	https://ascpt.onlinelibrary.wiley.com/doi/full/10.1111/cts.12661
Selected	Single	valaciclovir	Permeable	-0.43		Calculated from literature		The CSF/serum conc ratio was at 8 h was 74% ± 9% (range, 60 to 85%)							https://www.ncbi.nlm.nih.gov/pmc/articles/PMC166099/
Selected	Single	hydroxyurea	Poor CSF bioavailability	-2.43		Calculated from literature		The brain-to plasma concentration ratios (Kp), with or without intervention drug, were in the range 0.12-0.25 after 60 min of [11C]hydroxyurea infusion					Non-substrate	https://pubmed.ncbi.nlm.nih.gov/17180388/: https://pubmed.ncbi.nlm.nih.gov/19817872/	https://accp1.onlinelibrary.wiley.com/doi/abs/10.1177/0091270003256144; http://www.eurekaselect.com/article/35016
Selected	Single	gemcitabine	Permeable	-2.41		Calculated from literature		CSF contained 1.0 and 0.9 μm gemcitabine (calculated as log2(0.95/mean(c(0.9,9.2))))		GBM	500 or 1000 mg/m(2)	0.9 to 9.2 µM	ABCG2 inducer	https://www.ncbi.nlm.nih.gov/pmc/articles/PMC5364604/	https://www.sciencedirect.com/science/article/pii/S0923753419399594: https://pubmed.ncbi.nlm.nih.gov/26556627/
Selected	Single	mercaptopurine	Poor CSF bioavailability	-2			0.81	High clearance rate from the brain with brain.			600 mg single, oral	69.5 ng/mL	ABCC4/5 Substrate		ema.europa.eu/en/documents/product-information/jayempi-epar-product-information_en.pdf; https://pubmed.ncbi.nlm.nih.gov/10794520/: https://aacrjournals.org/clincancerres/article/13/6/1663/195857/The-Blood-Brain-Barrier-and-Cancer-Transporters	https://www.ncbi.nlm.nih.gov/pmc/articles/PMC6627959/
Selected	Single	ubenimex	Permeable	No info				Transported through SLC15A2					ABCC3-ABCB1 inhibitor but no effect on ABCG2	https://www.ncbi.nlm.nih.gov/pmc/articles/PMC5641159/	https://europepmc.org/article/pmc/pmc9246989
Candidate	Single	didanosine	Permeable	-1.3		B3DB							ABCG2 substrate	https://academic.oup.com/jac/article/59/2/238/725188
Candidate	Single	cladribine	Permeable	-2.13		Calculated from literature		CSF:plasma concentration ratio was significantly higher on day 5 (22.7%) in a phase 2 trial; Plasma protein binding is 20%					ABCG2 Substrate		https://pubmed.ncbi.nlm.nih.gov/7906999/; https://www.ncbi.nlm.nih.gov/pmc/articles/PMC8613159/
Candidate	Single	zalcitabine	Permeable	-2.32	-1.43:-3.47	Calculated from literature		The CSF:plasma concentration ratio ranged from 9% to 37% (mean 20%), in human; Plasma protein binding in rats = 11% ± 4%;					ABCG2 substrate	https://academic.oup.com/jac/article/59/2/238/725188	https://www.accessdata.fda.gov/drugsatfda_docs/label/2002/20199s014lbl.pdf
Candidate	Single	valganciclovir	Permeable	-1.1	-0.51:-2.05	Calculated from literature		Reported plasma-to-CSF ratios for ganciclovir have ranged from 24% to 70%			0.06 mg/kg or 0.09 mg/kg IV				https://www.sciencedirect.com/science/article/pii/B9780702062858001532
Candidate	Single	didox	Non-permeable	No info									ABCG2 Non-substrate		https://link.springer.com/article/10.1007/s11051-020-04802-0
Candidate	Single	azathioprine	Permeable	No info				Tested clinically for multiple sclerosis.							ema.europa.eu/en/documents/product-information/jayempi-epar-product-information_en.pdf
Candidate	Single	ezetimibe	Non-permeable	No info				Fraction non bound to plasma is 10%					Abcc3, Abcc2, and Abcg2 substrate	https://dmd.aspetjournals.org/content/37/8/1698.long	https://drugs.ncats.io/drug/EOR26LQQ24#general
Weak candidate	Single	acyclovir	Permeable	-0.43		Calculated from literature	0.79	The CSF/serum conc ratio was at 8 h was 74% ± 9% (range, 60 to 85%)					ABCC2, ABCG2, Mrp2 substrate	https://link.springer.com/article/10.1007/s13318-021-00733-w
Weak candidate	Single	melphalan	Permeable	-0.5		B3DB		It even can open BBB >1 mM in rats implanted with C6 gliomas		GBM					https://www.ncbi.nlm.nih.gov/pmc/articles/PMC166099/
Weak candidate	Single	arsenic-trioxide	Permeable	-2.54		Calculated from literature		Total arsenic components after infusion: 860nM (plasma); 148 nM (CSF)		acute promyelocytic leukemia	0.15 mg/kg for a max of 60 days.	860nM	ABCB1 inhibitor :MDR1, MRP1 or BCRP Non-substrate	https://www.ncbi.nlm.nih.gov/pmc/articles/PMC3349672/: https://pubmed.ncbi.nlm.nih.gov/27840903/	https://www.sciencedirect.com/science/article/pii/S0145212609003932
Weak candidate	Single	ribavirin	Permeable	-0.67		B3DB							ABCB1, ABCG2, and ABCC2 non-substrate	https://pubmed.ncbi.nlm.nih.gov/30716294/
Weak candidate	Single	decitabine	Permeable	-1.23	-0.79:-1.89	Calculated from literature		CSF/Plasma ratio are 27 and 58% in rabbits and dogs					ABCB1 inhibitor	https://pubmed.ncbi.nlm.nih.gov/23060570/: https://pubmed.ncbi.nlm.nih.gov/28405849/	https://pubmed.ncbi.nlm.nih.gov/6184151/
Weak candidate	Single	fludarabine-phosphate	Permeable	No info									ABCGG2 substrate	https://www.ncbi.nlm.nih.gov/pmc/articles/PMC3307098/	https://www.nature.com/articles/s41434-018-0019-6.pdf?origin=ppub; https://products.sanofi.ca/en/Fludara.pdf
Anti-brain cancer	Anti-brain cancer	temozolomide	Permeable	-1.82	-1.32:-2.32	Calculated from literature							ABCB1-ABCGG2 substrate	https://www.mdpi.com/1422-0067/18/12/2544	https://www.tandfonline.com/doi/full/10.1080/10717544.2019.1616235
Anti-brain cancer	Anti-brain cancer	lomustine	Permeable	-2.32		Calculated from literature		"CCNU exhibited a lower brain/plasma ratio of 20% in rats compared with 22–41% for TMZ."							https://www.tandfonline.com/doi/full/10.1080/10717544.2019.1616235
Anti-brain cancer	Anti-brain cancer	carmustine	Permeable	-0.52		B3DB							ABCB1 substrate	https://www.mdpi.com/1422-0067/18/12/2544
Anti-brain cancer	Anti-brain cancer	bevacizumab	Permeable	-2.78		Calculated from literature		% CSF/blood drug concentration is 14.6±5.79					Inhibitor (unspecified target)	https://www.spandidos-publications.com/10.3892/ol.2017.6087	https://fluidsbarrierscns.biomedcentral.com/counter/pdf/10.1186/s12987-021-00303-x.pdf
Anti-brain cancer	Anti-brain cancer	everolimus	Poor CSF bioavailability	-3.65		Calculated from literature							ABCC1 Inhibitor	https://pubmed.ncbi.nlm.nih.gov/28258008/	https://www.ncbi.nlm.nih.gov/pmc/articles/PMC8132306/	https://link.springer.com/article/10.1007/s00280-009-1068-8
Anti-brain cancer	Anti-brain cancer	belzutifan	Permeable	No info									P-gp substrate of but is not a substrate of ABCG2.	https://www.accessdata.fda.gov/drugsatfda_docs/nda/2021/215383Orig1s000MultidisciplineR.pdf
Anti-brain cancer	Anti-brain cancer	doxorubicin	Poor CSF bioavailability	-3.85		Calculated from literature							Substrate	https://www.mdpi.com/1422-0067/18/12/2544	https://www.accessdata.fda.gov/drugsatfda_docs/label/2021/215383s000lbl.pdf	https://fluidsbarrierscns.biomedcentral.com/counter/pdf/10.1186/s12987-021-00303-x.pdf	https://www.frontiersin.org/articles/10.3389/fonc.2021.673340/full
Anti-brain cancer	Anti-brain cancer	cyclophosphamide	Permeable	-1		Calculated from literature							ABCB1 Substrate	https://onlinelibrary.wiley.com/doi/full/10.1002/eji.201444879	https://www.ncbi.nlm.nih.gov/pmc/articles/PMC6627959/
Anti-brain cancer	Anti-brain cancer	trametinib	Poor CSF bioavailability	-2.73		Calculated from literature			Rat				ABCB1 inhibitor, but not ABCC1 and ABCG2	https://pubmed.ncbi.nlm.nih.gov/25915534/	https://www.annalsofoncology.org/article/S0923-7534(19)30983-4/fulltext		https://academic.oup.com/neuro-oncology/article/24/11/1845/6631282
Anti-brain cancer	Anti-brain cancer	dabrafenib	Poor CSF bioavailability	-3.64		Calculated from literature		%brain to serum conc ratio is 0.08 (Fig7)	Mouse				ABCG2 Inhibitor	https://pubmed.ncbi.nlm.nih.gov/34780725/	https://www.annalsofoncology.org/article/S0923-7534(19)30983-4/fulltext		https://www.ncbi.nlm.nih.gov/pmc/articles/PMC9612427/#SD1
Anti-brain cancer	Anti-brain cancer	procarbazine	Permeable	No info					Rat				ABCB1 Substrate	https://www.mdpi.com/1422-0067/18/12/2544	https://www.tandfonline.com/doi/full/10.1080/14737175.2016.1202761
Anti-brain cancer	Anti-brain cancer	vincristine	Permeable	-4.32		Calculated from literature							ABCB1 Substrate	https://www.mdpi.com/1422-0067/18/12/2544	https://acsjournals.onlinelibrary.wiley.com/doi/pdf/10.1002/cncr.10397
Excluded	Single	levothyroxine	Permeable	No info											https://academic.oup.com/endo/article/146/4/1698/2878118
Excluded	Single	liothyronine	Permeable	No info											https://academic.oup.com/endo/article/146/4/1698/2878118
Excluded	Single	adenosine	Permeable	No info											https://onlinelibrary.wiley.com/doi/full/10.1111/j.1471-4159.2004.02439.x
Excluded	Single	inositol	Permeable	No info											https://www.ncbi.nlm.nih.gov/pmc/articles/PMC3617100/
Excluded	Single	inosine	Permeable	No info											https://www.frontiersin.org/articles/10.3389/fnins.2021.703783/full
Excluded	Single	sofosbuvir	Non-permeable	No info									ABCB1 Substrate	https://academic.oup.com/jac/article/73/6/1659/4917838?login=true	https://pubs.rsc.org/en/content/articlehtml/2017/ra/c7ra05918c
Excluded	Single	brivudine	Non-permeable	No info	0.001:0.004			Log2BB= -8.64							https://www.ncbi.nlm.nih.gov/pmc/articles/PMC4171207/
Excluded	Single	ornithine	Permeable	No info
Excluded	Single	gabapentin	Permeable	-0.19		B3DB		Approved for seizures					ABCB1 Substrate	https://www.ncbi.nlm.nih.gov/pmc/articles/PMC4600483/
Excluded	Single	levodopa	Permeable	-0.8		B3DB		Approved for seizures
Selected	Combination	cannabidiol	Permeable	-0.25		Calculated from literature		Approved for seizures; brain/plasma ratios evaluation based on AUC0–6 h was 0.84 after oral administration. Possible efflux with ABCC1, ABCG2.	Mouse				Inhibitor	https://www.ncbi.nlm.nih.gov/pmc/articles/PMC2190019/ https://www.sciencedirect.com/science/article/pii/S0014299908006912	https://www.ncbi.nlm.nih.gov/pmc/articles/PMC7150944/
Selected	Combination	eflornithine	Permeable	-1.74	0.1:0-5	Calculated from literature			Human				No interaction/Unkown	https://www.ema.europa.eu/en/documents/withdrawal-report/withdrawal-assessment-report-flynpovi_en.pdf : https://www.eurekaselect.com/article/17448	https://journals.plos.org/plosntds/article?id=10.1371/journal.pntd.0009583
Selected	Combination	fluorouracil	Permeable	-1.79		Calculated from literature		Possible efflux with ABCG2, ABCC3, ABCC4, ABCC5	Mouse				ABCG2 Substrate	https://pubmed.ncbi.nlm.nih.gov/18820913/	https://dmd.aspetjournals.org/content/43/3/411?with-ds=yes
Selected	Combination	zonisamide	Permeable	0.021	0.1351: -0.0931		0.6	Approved for seizures; The conc.of the total serum/free fraction/cerebrospinal fluid in the two cases were 27.9/16.3/17.9 and 45.5/ 30.4/28.5 (pg/ml).				18.4 μg/mL	ABCG2 substrate	https://pubmed.ncbi.nlm.nih.gov/33307160/	https://drugs.ncats.io/drug/459384H98V	https://onlinelibrary.wiley.com/doi/epdf/10.1111/j.1440-1819.1993.tb02077.x
Selected	Combination	zidovudine	Permeable	-0.7		B3DB	0.62	Known CNS penetrant; also AUC-CSF/AUC-S= 0.75			2.5 mg/kg 6 times / day steady-state, intravenous	1.1 μg/mL	ABCG2 Substrate	https://www.sciencedirect.com/science/article/pii/S0041008X17302855	https://drugs.ncats.io/drug/4B9XT59T7S	https://www.ncbi.nlm.nih.gov/pmc/articles/PMC3264201/
Selected	Combination	indapamide	Permeable	No info			0.25	indapamide shows some anti-seizures actions	Human		5 g single, oral	260 ng/mL			https://academic.oup.com/cardiovascres/advance-article/doi/10.1093/cvr/cvac110/6650831
Selected	Combination	rifamycin	Permeable	-2.18		Calculated from literature	0.2	AUC-CSF/AUC-S= 0.22; AUC-CSF/AUCS-free=1.76	Human		250 mg single, intravenous	36025 ng/mL	ABCC1 Inhibitor	https://pubmed.ncbi.nlm.nih.gov/28258008/	https://drugs.ncats.io/drug/DU69T8ZZPA	https://www.ncbi.nlm.nih.gov/pmc/articles/PMC3264201
Selected	Combination	celecoxib	Permeable	-1		B3DB		Approved as analgesic	Human		200 mg single, oral	352.6 ng/mL	ABCB1, ABCC1 Inhibitor	https://www.ncbi.nlm.nih.gov/pmc/articles/PMC8302615/: https://pubmed.ncbi.nlm.nih.gov/31401398/	https://drugs.ncats.io/drug/JCX84Q7J1L
Selected	Combination	resveratrol	Permeable	-2.27		Calculated from literature		0.027±0.0050 μg/g, ≈0.13±0.024 μM	Mouse				ABCC2, ABCB1 inhibitor	https://pubmed.ncbi.nlm.nih.gov/27377006/	https://www.ncbi.nlm.nih.gov/pmc/articles/PMC5237623/
Selected	Combination	topiramate	Permeable	-0.07		B3DB		Approved for seizures/paralysis					ABCB1 Substrate	https://www.ncbi.nlm.nih.gov/pmc/articles/PMC4600483/
Selected	Combination	sulfanilamide	Permeable	0		Calculated from literature		Currently approved topically only.	Human		10 mg/kg bw single, oral	2.08 μg/mL			https://www.science.org/doi/pdf/10.1126/science.95.2455.78.a
Selected	Combination	adapalene	Non-permeable	No info				Approved topically	Human		6.8 mg 1 times / day multiple, topical	0.04 ng/mL
Weak candidate	Combination	acetazolamide	Permeable	-0.51		B3DB		Approved for seizures/paralysis
Weak candidate	Combination	diclofenamide	Permeable	No info			0.12	Approved for paralysis			200 mg single, oral	3,03 µg/mL			https://drugs.ncats.io/drug/VVJ6673MHY
Weak candidate	Combination	dobutamine	Permeable	No info				Dobutamine uptake in the brain in increased by long-term usage possibly due to Pgp inhibition.	Human		40 ug/kg/min multiple, intravenous Highest studied dose				https://drugs.ncats.io/drug/3S12J47372	https://www.ncbi.nlm.nih.gov/pmc/articles/PMC3866416/	https://academic.oup.com/ndt/article/19/5/1336/1805943
Weak candidate	Combination	methazolamide	Poor CSF bioavailability	-3.37		Calculated from literature	0.45	methazolamide achieves a high concentration in the cerebrospinal fluid, it is not considered an effective anticonvulsant; brain to plasma ratio = 9.6%			25 mg 2 times / day multiple, oral	2.5 μg/mL			https://drugs.ncats.io/drug/W733B0S9SD#activity	https://jpet.aspetjournals.org/content/280/1/98/tab-figures-data
Weak candidate	Combination	brinzolamide	Permeable	No info				Approved topically; Known CNS penetrant	Human						https://drugs.ncats.io/drug/9451Z89515
Weak candidate	Combination	dorzolamide	Non-permeable	-3.98		Calculated from literature		Approved for topical use only; brain to plasma conc. ratio =0.063	Human						https://jpet.aspetjournals.org/content/280/1/98/tab-figures-data
Weak candidate	Combination	ethoxzolamide	Non-permeable	No info			4%:11%								https://drugs.ncats.io/drug/Z52H4811WX

## Sheet: Table_S16_Combinations_DDI
Predicted combination	Source	Drug-drug interaction	Side effect severity	Reference
Fluorouracil-zidovudine		Zidovudine decreases fluorouraci metabolism		Pharmacokinetic Optimisation of the Treatment of Cancer with High Dose Zidovudine | SpringerLink
Fluorouracil-celecoxib	Clinical (Phase 3, n= 2526)	Tolerated; slight increase in hypertension		Effect of Celecoxib vs Placebo Added to Standard Adjuvant Therapy on Disease-Free Survival Among Patients With Stage III Colon Cancer	NCT01150045
Fluorouracil-celecoxib	Predicted by DrugBank	Possible low metabolism of fluorouraci, since both are competeing for CYP2C8	Major
Fluorouracil-resveratrol	Predicted by DrugBank	Possible low metabolism of fluorouracil, since both are competeing for CYP1A2	Major
Cannabidiol-zidovudine	Predicted by DrugBank	Cannabidiol may decrease the excretion rate of zidovudine which could result in a higher serum level.		Role of the Breast Cancer Resistance Protein (BCRP/ABCG2) in Drug Transport—an Update | SpringerLink
Fluorouracil-zonisamide	Literature	Possible cardiotoxicity due to QTc prolongation	Minor	Drug-induced QT interval prolongation: mechanisms and clinical management - PMC
Fluorouracil-indapamide	Literature	Possible cardiotoxicity due to QTc prolongation	Minor	Drug-induced QT interval prolongation: mechanisms and clinical management - PMC
Eflornithine-rifamycin		No data
Cannabidiol-adapalene		No data
Fluorouracil-acetazolamide		No data
Fluorouracil-brinzolamide		No data
Fluorouracil-diclofenamide		No data
Fluorouracil-dobutamine		No data
Fluorouracil-dorzolamide		No data
Fluorouracil-ethoxzolamide		No data
Fluorouracil-methazolamide		No data
Fluorouracil-sulfanilamide		No data
Fluorouracil-topiramate		No data

[truncated: 1 more sheets: Table_S17_Common_essential_GO]
